# Supplementary material for: Cooperation of Dnmt3a R878H with Nras G12D promotes leukemogenesis in knock-in mice: a pilot study
Source: BMC Cancer. 2019 Nov 8;19:1072. doi: 10.1186/s12885-019-6207-y (PMC6842226; doi:10.1186/s12885-019-6207-y)
Supplement: Supplementary file 1 — Additional file 1: Table S1. Primers for identifying genotypes of Knock-in mice. [file 12885_2019_6207_MOESM1_ESM.xls]

## Sheet: Sheet1
Additional file 1: Table S1. Primers for identifying genotypes of Knock-in mice.
Dnmt3a	Forward	CAGATGAGCCCACTAGAACCC	Dnmt3aR878H/+: 529/411bp; Dnmt3aWT: 411bp
	Reverse	CCAGCTTTGAGATTCACACTCC
Nras	Forward	AGACGCGGAGACTTGGCGAGC	NrasG12D/+: 345/487bp; NrasWT: 487bp
	Reverse	GCTGGATCGTCAAGGCGCTTTTCC
	Mutatant	AGCTAGCCACCATGGCTTGAGTAAGTCTGCA
Mx1-Cre	Forward	CTGCATTACCGGTCGATGCAAC	Mx1-Cre: 324bp
	Reverse	GCATTGCTGTCACTTGGTCGTG
