# Supplementary material for: Cooperation of Dnmt3a R878H with Nras G12D promotes leukemogenesis in knock-in mice: a pilot study
Source: BMC Cancer. 2019 Nov 8;19:1072. doi: 10.1186/s12885-019-6207-y (PMC6842226; doi:10.1186/s12885-019-6207-y)
Supplement: Supplementary file 2 — Additional file 2: Table S2. Genes with Different Expression Patterns of Gr-1 Positive Cells Between DKI and WT Mice. [file 12885_2019_6207_MOESM2_ESM.xls]

## Sheet: WTvsDKI.DiffExpGeneFilter.anno
Additional file 2: Table S2. Genes with Different Expression Patterns of Gr-1 Positive Cells Between DKI and WT Mice
GeneID	GeneName	log2 Fold Change	up-or-down	p_value	Description
ENSMUSG00000040026	Saa3	6.72829	up	5e-05	serum amyloid A 3 [Source:MGI Symbol;Acc:MGI:98223]
ENSMUSG00000020826	Nos2	5.38439	up	5e-05	nitric oxide synthase 2, inducible [Source:MGI Symbol;Acc:MGI:97361]
ENSMUSG00000080717	B230307C23Rik	4.86641	up	5e-05	RIKEN cDNA B230307C23 gene [Source:MGI Symbol;Acc:MGI:3643396]
ENSMUSG00000093954	Gm16867	4.05417	up	0.0048	predicted gene, 16867 [Source:MGI Symbol;Acc:MGI:4439791]
ENSMUSG00000095620	2010005H15Rik	3.91053	up	0.00015	RIKEN cDNA 2010005H15 gene [Source:MGI Symbol;Acc:MGI:1924020]
ENSMUSG00000038860	Garnl3	3.56527	up	0.0001	GTPase activating RANGAP domain-like 3 [Source:MGI Symbol;Acc:MGI:2139309]
ENSMUSG00000022902	Stfa2	3.43477	up	5e-05	stefin A2 [Source:MGI Symbol;Acc:MGI:106197]
ENSMUSG00000042784	Muc1	3.37496	up	0.0017	mucin 1, transmembrane [Source:MGI Symbol;Acc:MGI:97231]
ENSMUSG00000071561	BC100530	3.16088	up	5e-05	cDNA sequence BC100530 [Source:MGI Symbol;Acc:MGI:3696883]
ENSMUSG00000038235	F11r	3.11184	up	5e-05	F11 receptor [Source:MGI Symbol;Acc:MGI:1321398]
ENSMUSG00000099021	Rn7s1	3.10209	up	5e-05	-
ENSMUSG00000050621	Rps27rt	3.07463	up	5e-05	ribosomal protein S27, retrogene [Source:MGI Symbol;Acc:MGI:3704345]
ENSMUSG00000023046	Igfbp6	3.00127	up	5e-05	insulin-like growth factor binding protein 6 [Source:MGI Symbol;Acc:MGI:96441]
ENSMUSG00000092837	Rpph1	2.96019	up	5e-05	-
ENSMUSG00000094777	Hist1h2ap	2.939	up	0.0007	histone cluster 1, H2ap [Source:MGI Symbol;Acc:MGI:3710573]
ENSMUSG00000096917	2500002B13Rik	2.92006	up	0.00075	-
ENSMUSG00000015747	Vps45	2.81252	up	5e-05	vacuolar protein sorting 45 [Source:MGI Symbol;Acc:MGI:891965]
ENSMUSG00000053687	Dpep2	2.78142	up	5e-05	dipeptidase 2 [Source:MGI Symbol;Acc:MGI:2442042]
ENSMUSG00000028111	Ctsk	2.74971	up	5e-05	cathepsin K [Source:MGI Symbol;Acc:MGI:107823]
ENSMUSG00000099250	Rn7s2	2.73662	up	5e-05	-
ENSMUSG00000090877	Hspa1b	2.71163	up	5e-05	heat shock protein 1B [Source:MGI Symbol;Acc:MGI:99517]
ENSMUSG00000071562	Stfa1	2.683	up	5e-05	stefin A1 [Source:MGI Symbol;Acc:MGI:106198]
ENSMUSG00000069266	Hist1h4b	2.6808	up	0.01005	histone cluster 1, H4b [Source:MGI Symbol;Acc:MGI:2448420]
ENSMUSG00000073418	C4b	2.66315	up	5e-05	complement component 4B (Chido blood group) [Source:MGI Symbol;Acc:MGI:88228]
ENSMUSG00000069792	Wfdc17	2.65719	up	5e-05	WAP four-disulfide core domain 17 [Source:MGI Symbol;Acc:MGI:3649773]
ENSMUSG00000091971	Hspa1a	2.61282	up	5e-05	heat shock protein 1A [Source:MGI Symbol;Acc:MGI:96244]
ENSMUSG00000074800	Gm4149	2.61233	up	0.00255	predicted pseudogene 4149 [Source:MGI Symbol;Acc:MGI:3782325]
ENSMUSG00000030555	Ttc23	2.56679	up	0.00045	tetratricopeptide repeat domain 23 [Source:MGI Symbol;Acc:MGI:1914259]
ENSMUSG00000060981	Hist1h4h	2.54241	up	0.00115	histone cluster 1, H4h [Source:MGI Symbol;Acc:MGI:2448427]
ENSMUSG00000040562	Gstm2	2.52417	up	0.0033	glutathione S-transferase, mu 2 [Source:MGI Symbol;Acc:MGI:95861]
ENSMUSG00000042638	Gucy2c	2.5229	up	5e-05	guanylate cyclase 2c [Source:MGI Symbol;Acc:MGI:106903]
ENSMUSG00000063556	Gm10132	2.46062	up	0.00485	predicted gene 10132 [Source:MGI Symbol;Acc:MGI:3704449]
ENSMUSG00000095597	Gm6472	2.44548	up	0.0006	predicted pseudogene 6472 [Source:MGI Symbol;Acc:MGI:3648396]
ENSMUSG00000068240	Gm11808	2.43856	up	5e-05	predicted gene 11808 [Source:MGI Symbol;Acc:MGI:3649356]
ENSMUSG00000061615	Hist1h2ab	2.42164	up	0.0019	histone cluster 1, H2ab [Source:MGI Symbol;Acc:MGI:2448306]
ENSMUSG00000054905	Stfa3	2.39926	up	5e-05	stefin A3 [Source:MGI Symbol;Acc:MGI:106196]
ENSMUSG00000107176	Gm9794	2.38922	up	0.0025	predicted pseudogene 9794 [Source:MGI Symbol;Acc:MGI:3642653]
ENSMUSG00000029084	Cd38	2.37583	up	5e-05	CD38 antigen [Source:MGI Symbol;Acc:MGI:107474]
ENSMUSG00000021214	Akr1c18	2.34985	up	0.0055	aldo-keto reductase family 1, member C18 [Source:MGI Symbol;Acc:MGI:2145420]
ENSMUSG00000057036	Gm7536	2.33783	up	5e-05	predicted gene 7536 [Source:MGI Symbol;Acc:MGI:3645137]
ENSMUSG00000066315	Gm12918	2.33028	up	0.0129	predicted gene 12918 [Source:MGI Symbol;Acc:MGI:3652005]
ENSMUSG00000095562	Gm21887	2.32989	up	0.0094	predicted gene, 21887 [Source:MGI Symbol;Acc:MGI:5434051]
ENSMUSG00000053846	Lipg	2.32854	up	5e-05	lipase, endothelial [Source:MGI Symbol;Acc:MGI:1341803]
ENSMUSG00000033713	Foxn3	2.30822	up	5e-05	forkhead box N3 [Source:MGI Symbol;Acc:MGI:1918625]
ENSMUSG00000069083	Gm10259	2.30296	up	0.00375	predicted pseudogene 10259 [Source:MGI Symbol;Acc:MGI:3704211]
ENSMUSG00000073640	Rpl27-ps3	2.30173	up	0.00115	ribosomal protein L27, pseudogene 3 [Source:MGI Symbol;Acc:MGI:3646174]
ENSMUSG00000028647	Mycbp	2.29986	up	5e-05	MYC binding protein [Source:MGI Symbol;Acc:MGI:1891750]
ENSMUSG00000026437	Cdk18	2.28673	up	0.00025	cyclin-dependent kinase 18 [Source:MGI Symbol;Acc:MGI:97518]
ENSMUSG00000066724	Gm10175	2.27847	up	5e-05	predicted gene 10175 [Source:MGI Symbol;Acc:MGI:3704287]
ENSMUSG00000090015	Gm15446	2.26955	up	0.00465	predicted gene 15446 [Source:MGI Symbol;Acc:MGI:3709333]
ENSMUSG00000110841	RP23-269H21.1	2.24518	up	5e-05	-
ENSMUSG00000021614	Vcan	2.21962	up	0.00025	versican [Source:MGI Symbol;Acc:MGI:102889]
ENSMUSG00000058443	Rpl10-ps3	2.21719	up	5e-05	ribosomal protein L10, pseudogene 3 [Source:MGI Symbol;Acc:MGI:3704336]
ENSMUSG00000075014	Gm10800	2.20151	up	0.00565	predicted gene 10800 [Source:MGI Symbol;Acc:MGI:3641657]
ENSMUSG00000094322	Ighv9-4	2.17714	up	0.0056	immunoglobulin heavy variable 9-4 [Source:MGI Symbol;Acc:MGI:3646379]
ENSMUSG00000028108	Ecm1	2.10211	up	5e-05	extracellular matrix protein 1 [Source:MGI Symbol;Acc:MGI:103060]
ENSMUSG00000081221	Gm14760	2.08503	up	0.0008	predicted gene 14760 [Source:MGI Symbol;Acc:MGI:3709612]
ENSMUSG00000105388	Rpl36a-ps2	2.07234	up	0.00155	ribosomal protein L36A, pseudogene 2 [Source:MGI Symbol;Acc:MGI:3780887]
ENSMUSG00000022037	Clu	2.06812	up	5e-05	clusterin [Source:MGI Symbol;Acc:MGI:88423]
ENSMUSG00000043633	Fam221b	2.06135	up	5e-05	family with sequence similarity 221, member B [Source:MGI Symbol;Acc:MGI:2441678]
ENSMUSG00000070343	Gm10288	2.05032	up	0.0063	predicted gene 10288 [Source:MGI Symbol;Acc:MGI:3704227]
ENSMUSG00000060962	Dmkn	2.02042	up	5e-05	dermokine [Source:MGI Symbol;Acc:MGI:1920962]
ENSMUSG00000069301	Hist1h2ag	1.99427	up	0.00115	histone cluster 1, H2ag [Source:MGI Symbol;Acc:MGI:2448293]
ENSMUSG00000062611	Rps3a2	1.99335	up	0.00345	ribosomal protein S3A2 [Source:MGI Symbol;Acc:MGI:3642853]
ENSMUSG00000108461	AV356131	1.98756	up	0.00295	-
ENSMUSG00000006345	Ggt1	1.9851	up	5e-05	gamma-glutamyltransferase 1 [Source:MGI Symbol;Acc:MGI:95706]
ENSMUSG00000010406	Mrpl52	1.97964	up	5e-05	mitochondrial ribosomal protein L52 [Source:MGI Symbol;Acc:MGI:1916086]
ENSMUSG00000031765	Mt1	1.97165	up	5e-05	metallothionein 1 [Source:MGI Symbol;Acc:MGI:97171]
ENSMUSG00000040564	Apoc1	1.97115	up	0.0045	apolipoprotein C-I [Source:MGI Symbol;Acc:MGI:88053]
ENSMUSG00000019590	Cyb561	1.96542	up	0.0002	cytochrome b-561 [Source:MGI Symbol;Acc:MGI:103253]
ENSMUSG00000032192	Gnb5	1.95915	up	5e-05	guanine nucleotide binding protein (G protein), beta 5 [Source:MGI Symbol;Acc:MGI:101848]
ENSMUSG00000094989	Rpl9-ps4	1.95608	up	0.001	ribosomal protein L9, pseudogene 4 [Source:MGI Symbol;Acc:MGI:3704410]
ENSMUSG00000031736	Crnde	1.95281	up	0.0123	-
ENSMUSG00000059040	Eno1b	1.94553	up	0.00605	enolase 1B, retrotransposed [Source:MGI Symbol;Acc:MGI:3648653]
ENSMUSG00000082424	Gm13292	1.94011	up	0.00015	predicted gene 13292 [Source:MGI Symbol;Acc:MGI:3649470]
ENSMUSG00000037601	Nme1	1.93884	up	0.00315	NME/NM23 nucleoside diphosphate kinase 1 [Source:MGI Symbol;Acc:MGI:97355]
ENSMUSG00000026478	Lamc1	1.93451	up	0.0001	laminin, gamma 1 [Source:MGI Symbol;Acc:MGI:99914]
ENSMUSG00000097971	Gm26917	1.93075	up	5e-05	-
ENSMUSG00000050914	Ankrd37	1.92971	up	0.01185	ankyrin repeat domain 37 [Source:MGI Symbol;Acc:MGI:3603344]
ENSMUSG00000007034	Slc44a4	1.9222	up	0.0008	solute carrier family 44, member 4 [Source:MGI Symbol;Acc:MGI:1917379]
ENSMUSG00000032584	Mst1r	1.91052	up	0.0029	macrophage stimulating 1 receptor (c-met-related tyrosine kinase) [Source:MGI Symbol;Acc:MGI:99614]
ENSMUSG00000031443	F7	1.90942	up	0.00175	coagulation factor VII [Source:MGI Symbol;Acc:MGI:109325]
ENSMUSG00000031886	Ces2e	1.89663	up	0.00395	carboxylesterase 2E [Source:MGI Symbol;Acc:MGI:2443170]
ENSMUSG00000029816	Gpnmb	1.88025	up	0.0007	glycoprotein (transmembrane) nmb [Source:MGI Symbol;Acc:MGI:1934765]
ENSMUSG00000082035	Rpl17-ps8	1.87988	up	0.01055	ribosomal protein L17, pseudogene 8 [Source:MGI Symbol;Acc:MGI:3802129]
ENSMUSG00000089665	Fcor	1.8571	up	0.00015	Foxo1 corepressor [Source:MGI Symbol;Acc:MGI:1915484]
ENSMUSG00000095440	Fignl2	1.85033	up	5e-05	fidgetin-like 2 [Source:MGI Symbol;Acc:MGI:3646919]
ENSMUSG00000003355	Fkbp11	1.84903	up	5e-05	FK506 binding protein 11 [Source:MGI Symbol;Acc:MGI:1913370]
ENSMUSG00000023224	Serping1	1.8435	up	0.00935	serine (or cysteine) peptidase inhibitor, clade G, member 1 [Source:MGI Symbol;Acc:MGI:894696]
ENSMUSG00000070394	Tmem256	1.83401	up	5e-05	transmembrane protein 256 [Source:MGI Symbol;Acc:MGI:1916436]
ENSMUSG00000025491	Ifitm1	1.83295	up	5e-05	interferon induced transmembrane protein 1 [Source:MGI Symbol;Acc:MGI:1915963]
ENSMUSG00000017713	Tha1	1.82953	up	0.003	threonine aldolase 1 [Source:MGI Symbol;Acc:MGI:1919026]
ENSMUSG00000017390	Aldoc	1.82738	up	5e-05	aldolase C, fructose-bisphosphate [Source:MGI Symbol;Acc:MGI:101863]
ENSMUSG00000000301	Pemt	1.82592	up	0.0002	phosphatidylethanolamine N-methyltransferase [Source:MGI Symbol;Acc:MGI:104535]
ENSMUSG00000081094	Rpl19-ps11	1.82577	up	0.0001	ribosomal protein L19, pseudogene 11 [Source:MGI Symbol;Acc:MGI:3642193]
ENSMUSG00000083716	Gm13436	1.81877	up	0.00025	predicted gene 13436 [Source:MGI Symbol;Acc:MGI:3651005]
ENSMUSG00000082475	Gm7206	1.81474	up	0.0007	predicted pseudogene 7206 [Source:MGI Symbol;Acc:MGI:3646634]
ENSMUSG00000079597	Gm5483	1.81393	up	5e-05	predicted gene 5483 [Source:MGI Symbol;Acc:MGI:3645124]
ENSMUSG00000061330	Gm11361	1.7985	up	0.00135	predicted pseudogene 11361 [Source:MGI Symbol;Acc:MGI:3649931]
ENSMUSG00000047592	Nxpe5	1.77123	up	5e-05	neurexophilin and PC-esterase domain family, member 5 [Source:MGI Symbol;Acc:MGI:3584036]
ENSMUSG00000026688	Mgst3	1.76374	up	5e-05	microsomal glutathione S-transferase 3 [Source:MGI Symbol;Acc:MGI:1913697]
ENSMUSG00000027463	Slc52a3	1.75539	up	5e-05	solute carrier protein family 52, member 3 [Source:MGI Symbol;Acc:MGI:1916948]
ENSMUSG00000023982	Guca1a	1.74929	up	0.0016	guanylate cyclase activator 1a (retina) [Source:MGI Symbol;Acc:MGI:102770]
ENSMUSG00000038227	Hoxa9	1.74715	up	0.0001	homeobox A9 [Source:MGI Symbol;Acc:MGI:96180]
ENSMUSG00000027076	Timm10	1.74094	up	5e-05	translocase of inner mitochondrial membrane 10 [Source:MGI Symbol;Acc:MGI:1353429]
ENSMUSG00000087412	Gm15501	1.73366	up	0.0001	predicted pseudogene 15501 [Source:MGI Symbol;Acc:MGI:3704296]
ENSMUSG00000078193	Gm2000	1.72822	up	5e-05	predicted gene 2000 [Source:MGI Symbol;Acc:MGI:3780170]
ENSMUSG00000080859	Rpl10-ps1	1.72809	up	0.00015	ribosomal protein L10, pseudogene 1 [Source:MGI Symbol;Acc:MGI:3650909]
ENSMUSG00000058064	Gm10036	1.72492	up	5e-05	predicted gene 10036 [Source:MGI Symbol;Acc:MGI:3642334]
ENSMUSG00000040314	Ctsg	1.71991	up	5e-05	cathepsin G [Source:MGI Symbol;Acc:MGI:88563]
ENSMUSG00000021018	Polr2h	1.71389	up	5e-05	polymerase (RNA) II (DNA directed) polypeptide H [Source:MGI Symbol;Acc:MGI:2384309]
ENSMUSG00000024679	Ms4a6d	1.71312	up	5e-05	membrane-spanning 4-domains, subfamily A, member 6D [Source:MGI Symbol;Acc:MGI:1916024]
ENSMUSG00000060678	Hist1h4c	1.70035	up	0.001	histone cluster 1, H4c [Source:MGI Symbol;Acc:MGI:2448421]
ENSMUSG00000001056	Nhp2	1.69218	up	5e-05	NHP2 ribonucleoprotein [Source:MGI Symbol;Acc:MGI:1098547]
ENSMUSG00000060143	Gm10076	1.68672	up	0.0001	predicted gene 10076 [Source:MGI Symbol;Acc:MGI:3704451]
ENSMUSG00000069270	Hist1h2ac	1.6787	up	0.00035	histone cluster 1, H2ac [Source:MGI Symbol;Acc:MGI:2448287]
ENSMUSG00000057113	Npm1	1.67657	up	0.0001	0.000935892	nucleophosmin 1 [Source:MGI Symbol;Acc:MGI:106184]
ENSMUSG00000039081	Zfp503	1.67641	up	5e-05	zinc finger protein 503 [Source:MGI Symbol;Acc:MGI:1353644]
ENSMUSG00000000295	Hddc2	1.66368	up	5e-05	HD domain containing 2 [Source:MGI Symbol;Acc:MGI:1916942]
ENSMUSG00000100863	Gm12669	1.65902	up	0.01195	predicted gene 12669 [Source:MGI Symbol;Acc:MGI:3651683]
ENSMUSG00000073889	Il11ra1	1.63532	up	0.0016	interleukin 11 receptor, alpha chain 1 [Source:MGI Symbol;Acc:MGI:107426]
ENSMUSG00000083773	Gm13394	1.62692	up	5e-05	predicted gene 13394 [Source:MGI Symbol;Acc:MGI:3651848]
ENSMUSG00000020661	Dnmt3a	1.61841	up	5e-05	DNA methyltransferase 3A [Source:MGI Symbol;Acc:MGI:1261827]
ENSMUSG00000032575	Manf	1.61818	up	0.00045	mesencephalic astrocyte-derived neurotrophic factor [Source:MGI Symbol;Acc:MGI:1922090]
ENSMUSG00000004473	Clec11a	1.61433	up	0.0007	C-type lectin domain family 11, member a [Source:MGI Symbol;Acc:MGI:1298219]
ENSMUSG00000033307	Mif	1.6124	up	5e-05	macrophage migration inhibitory factor [Source:MGI Symbol;Acc:MGI:96982]
ENSMUSG00000001227	Sema6b	1.6113	up	5e-05	sema domain, transmembrane domain (TM), and cytoplasmic domain, (semaphorin) 6B [Source:MGI Symbol;Acc:MGI:1202889]
ENSMUSG00000003824	Syce2	1.61047	up	5e-05	synaptonemal complex central element protein 2 [Source:MGI Symbol;Acc:MGI:1919096]
ENSMUSG00000057729	Prtn3	1.60922	up	5e-05	proteinase 3 [Source:MGI Symbol;Acc:MGI:893580]
ENSMUSG00000059751	Rps3a3	1.60835	up	0.0015	ribosomal protein S3A3 [Source:MGI Symbol;Acc:MGI:3643406]
ENSMUSG00000042770	Hebp1	1.60746	up	0.0001	heme binding protein 1 [Source:MGI Symbol;Acc:MGI:1333880]
ENSMUSG00000076525	Igkv1-99	1.60691	up	0.00285	immunoglobulin kappa variable 1-99 [Source:MGI Symbol;Acc:MGI:4439724]
ENSMUSG00000045128	Rpl18a	1.60673	up	5e-05	ribosomal protein L18A [Source:MGI Symbol;Acc:MGI:1924058]
ENSMUSG00000003955	Fam162a	1.60237	up	5e-05	family with sequence similarity 162, member A [Source:MGI Symbol;Acc:MGI:1917436]
ENSMUSG00000069939	Gm12070	1.60187	up	5e-05	predicted gene 12070 [Source:MGI Symbol;Acc:MGI:3650751]
ENSMUSG00000058838	Rps27a-ps2	1.59317	up	5e-05	ribosomal protein S27A, pseudogene 2 [Source:MGI Symbol;Acc:MGI:3643614]
ENSMUSG00000014243	Zswim7	1.59071	up	0.00095	zinc finger SWIM-type containing 7 [Source:MGI Symbol;Acc:MGI:1916997]
ENSMUSG00000045690	Wdr89	1.587	up	5e-05	WD repeat domain 89 [Source:MGI Symbol;Acc:MGI:1919588]
ENSMUSG00000062933	Gm10123	1.58264	up	5e-05	predicted pseudogene 10123 [Source:MGI Symbol;Acc:MGI:3704342]
ENSMUSG00000020857	Nme2	1.57416	up	5e-05	NME/NM23 nucleoside diphosphate kinase 2 [Source:MGI Symbol;Acc:MGI:97356]
ENSMUSG00000061482	Hist1h4d	1.57394	up	0.0064	histone cluster 1, H4d [Source:MGI Symbol;Acc:MGI:2448423]
ENSMUSG00000100975	Gm28875	1.56843	up	5e-05	-
ENSMUSG00000048031	Fcrl5	1.56211	up	0.00345	Fc receptor-like 5 [Source:MGI Symbol;Acc:MGI:3053558]
ENSMUSG00000007892	Rplp1	1.55819	up	5e-05	ribosomal protein, large, P1 [Source:MGI Symbol;Acc:MGI:1927099]
ENSMUSG00000081051	Gm15427	1.55687	up	5e-05	predicted pseudogene 15427 [Source:MGI Symbol;Acc:MGI:3642341]
ENSMUSG00000037499	Nenf	1.55406	up	5e-05	neuron derived neurotrophic factor [Source:MGI Symbol;Acc:MGI:1913458]
ENSMUSG00000022546	Gpt	1.55105	up	0.0007	glutamic pyruvic transaminase, soluble [Source:MGI Symbol;Acc:MGI:95802]
ENSMUSG00000093674	Rpl41	1.55041	up	5e-05	ribosomal protein L41 [Source:MGI Symbol;Acc:MGI:1915195]
ENSMUSG00000106037	Gm4332	1.54844	up	0.0005	predicted gene 4332 [Source:MGI Symbol;Acc:MGI:3782515]
ENSMUSG00000092203	1110038B12Rik	1.54481	up	5e-05	-
ENSMUSG00000028470	Hint2	1.54477	up	5e-05	histidine triad nucleotide binding protein 2 [Source:MGI Symbol;Acc:MGI:1916167]
ENSMUSG00000055067	Smyd3	1.54265	up	0.0004	SET and MYND domain containing 3 [Source:MGI Symbol;Acc:MGI:1916976]
ENSMUSG00000059657	Stfa2l1	1.54066	up	5e-05	stefin A2 like 1 [Source:MGI Symbol;Acc:MGI:3524944]
ENSMUSG00000018821	Avpi1	1.53518	up	0.0006	arginine vasopressin-induced 1 [Source:MGI Symbol;Acc:MGI:1916784]
ENSMUSG00000041736	Tspo	1.5333	up	5e-05	translocator protein [Source:MGI Symbol;Acc:MGI:88222]
ENSMUSG00000056895	Hist3h2ba	1.53059	up	0.00765	histone cluster 3, H2ba [Source:MGI Symbol;Acc:MGI:1925553]
ENSMUSG00000025854	Fam20c	1.53042	up	5e-05	family with sequence similarity 20, member C [Source:MGI Symbol;Acc:MGI:2136853]
ENSMUSG00000083496	Gm11263	1.52878	up	0.0004	predicted gene 11263 [Source:MGI Symbol;Acc:MGI:3651899]
ENSMUSG00000054428	Atpif1	1.52828	up	5e-05	ATPase inhibitory factor 1 [Source:MGI Symbol;Acc:MGI:1196457]
ENSMUSG00000044827	Tlr1	1.526	up	5e-05	toll-like receptor 1 [Source:MGI Symbol;Acc:MGI:1341295]
ENSMUSG00000069300	Hist1h2bj	1.52345	up	0.0003	histone cluster 1, H2bj [Source:MGI Symbol;Acc:MGI:2448388]
ENSMUSG00000036136	Fam110c	1.52307	up	0.0014	family with sequence similarity 110, member C [Source:MGI Symbol;Acc:MGI:1918813]
ENSMUSG00000058174	Gm5148	1.5218	up	0.0013	predicted gene 5148 [Source:MGI Symbol;Acc:MGI:3646006]
ENSMUSG00000071532	Gm10335	1.50262	up	5e-05	predicted gene 10335 [Source:MGI Symbol;Acc:MGI:3641693]
ENSMUSG00000053398	Phgdh	1.49998	up	5e-05	3-phosphoglycerate dehydrogenase [Source:MGI Symbol;Acc:MGI:1355330]
ENSMUSG00000064358	mt-Co3	1.4956	up	5e-05	mitochondrially encoded cytochrome c oxidase III [Source:MGI Symbol;Acc:MGI:102502]
ENSMUSG00000020163	Uqcr11	1.49506	up	5e-05	ubiquinol-cytochrome c reductase, complex III subunit XI [Source:MGI Symbol;Acc:MGI:1913844]
ENSMUSG00000059743	Fdps	1.49497	up	5e-05	farnesyl diphosphate synthetase [Source:MGI Symbol;Acc:MGI:104888]
ENSMUSG00000034932	Mrpl54	1.49376	up	5e-05	mitochondrial ribosomal protein L54 [Source:MGI Symbol;Acc:MGI:1913297]
ENSMUSG00000062997	Rpl35	1.49261	up	5e-05	ribosomal protein L35 [Source:MGI Symbol;Acc:MGI:1913739]
ENSMUSG00000043439	E130012A19Rik	1.48992	up	0.00015	RIKEN cDNA E130012A19 gene [Source:MGI Symbol;Acc:MGI:2143991]
ENSMUSG00000028950	Tas1r1	1.4892	up	0.0036	taste receptor, type 1, member 1 [Source:MGI Symbol;Acc:MGI:1927505]
ENSMUSG00000069272	Hist1h2ae	1.48844	up	0.00255	histone cluster 1, H2ae [Source:MGI Symbol;Acc:MGI:2448290]
ENSMUSG00000040269	Mrps28	1.48746	up	5e-05	mitochondrial ribosomal protein S28 [Source:MGI Symbol;Acc:MGI:1913480]
ENSMUSG00000078126	Rpl23a-ps3	1.48504	up	5e-05	ribosomal protein L23A, pseudogene 3 [Source:MGI Symbol;Acc:MGI:3781353]
ENSMUSG00000097318	1700007L15Rik	1.47874	up	0.0125	-
ENSMUSG00000020460	Rps27a	1.47721	up	5e-05	ribosomal protein S27A [Source:MGI Symbol;Acc:MGI:1925544]
ENSMUSG00000067608	Pcna-ps2	1.47653	up	0.0072	proliferating cell nuclear antigen pseudogene 2 [Source:MGI Symbol;Acc:MGI:97505]
ENSMUSG00000025466	Fuom	1.47384	up	5e-05	fucose mutarotase [Source:MGI Symbol;Acc:MGI:1916314]
ENSMUSG00000023045	Soat2	1.46656	up	5e-05	sterol O-acyltransferase 2 [Source:MGI Symbol;Acc:MGI:1332226]
ENSMUSG00000035215	Lsm7	1.4631	up	5e-05	LSM7 homolog, U6 small nuclear RNA and mRNA degradation associated [Source:MGI Symbol;Acc:MGI:1913344]
ENSMUSG00000091957	Rps2-ps10	1.46204	up	5e-05	ribosomal protein S2, pseudogene 10 [Source:MGI Symbol;Acc:MGI:3645604]
ENSMUSG00000024208	Uqcc2	1.46164	up	5e-05	ubiquinol-cytochrome c reductase complex assembly factor 2 [Source:MGI Symbol;Acc:MGI:1914517]
ENSMUSG00000039640	Mrpl12	1.46088	up	5e-05	mitochondrial ribosomal protein L12 [Source:MGI Symbol;Acc:MGI:1926273]
ENSMUSG00000081992	Gm13408	1.46031	up	0.00055	predicted gene 13408 [Source:MGI Symbol;Acc:MGI:3649613]
ENSMUSG00000040767	Snrnp25	1.45816	up	5e-05	small nuclear ribonucleoprotein 25 (U11/U12) [Source:MGI Symbol;Acc:MGI:1925622]
ENSMUSG00000079435	Rpl36a	1.45796	up	5e-05	ribosomal protein L36A [Source:MGI Symbol;Acc:MGI:1201789]
ENSMUSG00000061983	Rps12	1.45591	up	5e-05	ribosomal protein S12 [Source:MGI Symbol;Acc:MGI:98105]
ENSMUSG00000030069	Prok2	1.45342	up	5e-05	prokineticin 2 [Source:MGI Symbol;Acc:MGI:1354178]
ENSMUSG00000038564	Ift172	1.4512	up	0.0102	intraflagellar transport 172 [Source:MGI Symbol;Acc:MGI:2682064]
ENSMUSG00000020766	Galk1	1.45028	up	5e-05	galactokinase 1 [Source:MGI Symbol;Acc:MGI:95730]
ENSMUSG00000095042	Gm12537	1.44599	up	0.0006	predicted gene 12537 [Source:MGI Symbol;Acc:MGI:3650720]
ENSMUSG00000024681	Ms4a3	1.44592	up	5e-05	membrane-spanning 4-domains, subfamily A, member 3 [Source:MGI Symbol;Acc:MGI:2158468]
ENSMUSG00000047965	Rpl9-ps7	1.44583	up	0.0098	ribosomal protein L9, pseudogene 7 [Source:MGI Symbol;Acc:MGI:3642824]
ENSMUSG00000060591	Ifitm2	1.44426	up	5e-05	interferon induced transmembrane protein 2 [Source:MGI Symbol;Acc:MGI:1933382]
ENSMUSG00000031458	Coprs	1.43793	up	0.00815	coordinator of PRMT5, differentiation stimulator [Source:MGI Symbol;Acc:MGI:1913673]
ENSMUSG00000044080	S100a1	1.43482	up	5e-05	S100 calcium binding protein A1 [Source:MGI Symbol;Acc:MGI:1338917]
ENSMUSG00000046768	Rhoj	1.43287	up	0.0025	ras homolog family member J [Source:MGI Symbol;Acc:MGI:1931551]
ENSMUSG00000026388	3110009E18Rik	1.4316	up	0.00855	RIKEN cDNA 3110009E18 gene [Source:MGI Symbol;Acc:MGI:1920353]
ENSMUSG00000096617	Gm5559	1.43063	up	0.0013	predicted gene 5559 [Source:MGI Symbol;Acc:MGI:3779498]
ENSMUSG00000078377	Gm4294	1.42986	up	5e-05	predicted gene 4294 [Source:MGI Symbol;Acc:MGI:3782472]
ENSMUSG00000039001	Rps21	1.4297	up	5e-05	ribosomal protein S21 [Source:MGI Symbol;Acc:MGI:1913731]
ENSMUSG00000042043	Tbca	1.42783	up	5e-05	tubulin cofactor A [Source:MGI Symbol;Acc:MGI:107549]
ENSMUSG00000004929	Thop1	1.42709	up	5e-05	thimet oligopeptidase 1 [Source:MGI Symbol;Acc:MGI:1354165]
ENSMUSG00000064354	mt-Co2	1.42238	up	5e-05	mitochondrially encoded cytochrome c oxidase II [Source:MGI Symbol;Acc:MGI:102503]
ENSMUSG00000049751	Rpl36al	1.42074	up	5e-05	ribosomal protein L36A-like [Source:MGI Symbol;Acc:MGI:1913733]
ENSMUSG00000038845	Phb	1.42038	up	5e-05	prohibitin [Source:MGI Symbol;Acc:MGI:97572]
ENSMUSG00000101389	Ms4a4a	1.4187	up	5e-05	membrane-spanning 4-domains, subfamily A, member 4A [Source:MGI Symbol;Acc:MGI:3643932]
ENSMUSG00000033020	Polr2f	1.41765	up	5e-05	polymerase (RNA) II (DNA directed) polypeptide F [Source:MGI Symbol;Acc:MGI:1349393]
ENSMUSG00000039221	Rpl22l1	1.41503	up	5e-05	ribosomal protein L22 like 1 [Source:MGI Symbol;Acc:MGI:1915278]
ENSMUSG00000014294	Ndufa2	1.4141	up	5e-05	NADH dehydrogenase (ubiquinone) 1 alpha subcomplex, 2 [Source:MGI Symbol;Acc:MGI:1343103]
ENSMUSG00000021040	Slirp	1.41	up	0.01275	SRA stem-loop interacting RNA binding protein [Source:MGI Symbol;Acc:MGI:1916394]
ENSMUSG00000091228	Gm20390	1.406	up	0.01035	predicted gene 20390 [Source:MGI Symbol;Acc:MGI:5141855]
ENSMUSG00000076555	Igkv4-57-1	1.40011	up	0.0001	immunoglobulin kappa variable 4-57-1 [Source:MGI Symbol;Acc:MGI:2686264]
ENSMUSG00000060198	Gm11353	1.39799	up	0.0005	predicted gene 11353 [Source:MGI Symbol;Acc:MGI:3649794]
ENSMUSG00000026385	Dbi	1.39649	up	5e-05	diazepam binding inhibitor [Source:MGI Symbol;Acc:MGI:94865]
ENSMUSG00000004032	Gstm5	1.39622	up	0.0029	glutathione S-transferase, mu 5 [Source:MGI Symbol;Acc:MGI:1309466]
ENSMUSG00000041608	Entpd3	1.39541	up	5e-05	ectonucleoside triphosphate diphosphohydrolase 3 [Source:MGI Symbol;Acc:MGI:1321386]
ENSMUSG00000063882	Uqcrh	1.39482	up	5e-05	ubiquinol-cytochrome c reductase hinge protein [Source:MGI Symbol;Acc:MGI:1913826]
ENSMUSG00000030717	Nupr1	1.39139	up	0.0001	nuclear protein transcription regulator 1 [Source:MGI Symbol;Acc:MGI:1891834]
ENSMUSG00000061787	Rps17	1.39063	up	5e-05	ribosomal protein S17 [Source:MGI Symbol;Acc:MGI:1309526]
ENSMUSG00000075229	Ccdc58	1.38824	up	5e-05	coiled-coil domain containing 58 [Source:MGI Symbol;Acc:MGI:2146423]
ENSMUSG00000019158	Tmem160	1.38757	up	5e-05	transmembrane protein 160 [Source:MGI Symbol;Acc:MGI:1916344]
ENSMUSG00000031565	Fgfr1	1.38478	up	0.00165	fibroblast growth factor receptor 1 [Source:MGI Symbol;Acc:MGI:95522]
ENSMUSG00000037278	Tmem97	1.38255	up	5e-05	transmembrane protein 97 [Source:MGI Symbol;Acc:MGI:1916321]
ENSMUSG00000002308	Cd320	1.38251	up	0.00195	CD320 antigen [Source:MGI Symbol;Acc:MGI:1860083]
ENSMUSG00000054612	Mgmt	1.38018	up	0.0025	O-6-methylguanine-DNA methyltransferase [Source:MGI Symbol;Acc:MGI:96977]
ENSMUSG00000037805	Rpl10a	1.37705	up	5e-05	ribosomal protein L10A [Source:MGI Symbol;Acc:MGI:1343877]
ENSMUSG00000030652	Coq7	1.37687	up	5e-05	demethyl-Q 7 [Source:MGI Symbol;Acc:MGI:107207]
ENSMUSG00000064357	mt-Atp6	1.37536	up	5e-05	mitochondrially encoded ATP synthase 6 [Source:MGI Symbol;Acc:MGI:99927]
ENSMUSG00000074754	Gm561	1.37474	up	0.00145	predicted gene 561 [Source:MGI Symbol;Acc:MGI:2685407]
ENSMUSG00000006057	Atp5g1	1.37333	up	5e-05	ATP synthase, H+ transporting, mitochondrial F0 complex, subunit C1 (subunit 9) [Source:MGI Symbol;Acc:MGI:107653]
ENSMUSG00000041859	Mcm3	1.37069	up	5e-05	minichromosome maintenance complex component 3 [Source:MGI Symbol;Acc:MGI:101845]
ENSMUSG00000049916	2610318N02Rik	1.37029	up	0.00055	RIKEN cDNA 2610318N02 gene [Source:MGI Symbol;Acc:MGI:1917708]
ENSMUSG00000022708	Zbtb20	1.36787	up	0.0046	zinc finger and BTB domain containing 20 [Source:MGI Symbol;Acc:MGI:1929213]
ENSMUSG00000078572	Ndufaf8	1.36775	up	5e-05	NADH dehydrogenase (ubiquinone) 1 alpha subcomplex assembly factor 8 [Source:MGI Symbol;Acc:MGI:1913676]
ENSMUSG00000078713	Tomm5	1.36733	up	5e-05	translocase of outer mitochondrial membrane 5 homolog (yeast) [Source:MGI Symbol;Acc:MGI:1915762]
ENSMUSG00000004849	Ap1s1	1.36623	up	5e-05	adaptor protein complex AP-1, sigma 1 [Source:MGI Symbol;Acc:MGI:1098244]
ENSMUSG00000006378	Gcat	1.36329	up	0.00015	glycine C-acetyltransferase (2-amino-3-ketobutyrate-coenzyme A ligase) [Source:MGI Symbol;Acc:MGI:1349389]
ENSMUSG00000025511	Tspan4	1.36142	up	0.00095	tetraspanin 4 [Source:MGI Symbol;Acc:MGI:1928097]
ENSMUSG00000064360	mt-Nd3	1.35806	up	0.00785	mitochondrially encoded NADH dehydrogenase 3 [Source:MGI Symbol;Acc:MGI:102499]
ENSMUSG00000032518	Rpsa	1.35398	up	5e-05	ribosomal protein SA [Source:MGI Symbol;Acc:MGI:105381]
ENSMUSG00000031097	Tnni2	1.35391	up	0.0007	troponin I, skeletal, fast 2 [Source:MGI Symbol;Acc:MGI:105070]
ENSMUSG00000046330	Rpl37a	1.35262	up	5e-05	ribosomal protein L37a [Source:MGI Symbol;Acc:MGI:98068]
ENSMUSG00000069310	Hist1h3c	1.351	up	0.00175	histone cluster 1, H3c [Source:MGI Symbol;Acc:MGI:2448320]
ENSMUSG00000057572	Zbtb8os	1.34699	up	0.0134	zinc finger and BTB domain containing 8 opposite strand [Source:MGI Symbol;Acc:MGI:1914356]
ENSMUSG00000012428	Steap4	1.34126	up	5e-05	STEAP family member 4 [Source:MGI Symbol;Acc:MGI:1923560]
ENSMUSG00000044894	Uqcrq	1.34054	up	5e-05	ubiquinol-cytochrome c reductase, complex III subunit VII [Source:MGI Symbol;Acc:MGI:107807]
ENSMUSG00000020267	Hint1	1.33811	up	5e-05	histidine triad nucleotide binding protein 1 [Source:MGI Symbol;Acc:MGI:1321133]
ENSMUSG00000075702	Selenom	1.33597	up	5e-05	selenoprotein M [Source:MGI Symbol;Acc:MGI:2149786]
ENSMUSG00000076437	Selenoh	1.33452	up	0.00575	selenoprotein H [Source:MGI Symbol;Acc:MGI:1919907]
ENSMUSG00000096150	Ighv1-85	1.33452	up	0.0058	immunoglobulin heavy variable 1-85 [Source:MGI Symbol;Acc:MGI:3645723]
ENSMUSG00000036896	C1qc	1.33057	up	5e-05	complement component 1, q subcomponent, C chain [Source:MGI Symbol;Acc:MGI:88225]
ENSMUSG00000030431	Tmem238	1.33019	up	0.0002	transmembrane protein 238 [Source:MGI Symbol;Acc:MGI:1922935]
ENSMUSG00000022469	Rapgef3	1.32905	up	0.00235	Rap guanine nucleotide exchange factor (GEF) 3 [Source:MGI Symbol;Acc:MGI:2441741]
ENSMUSG00000109324	Prmt1	1.3278	up	5e-05	protein arginine N-methyltransferase 1 [Source:MGI Symbol;Acc:MGI:107846]
ENSMUSG00000032330	Cox7a2	1.32747	up	5e-05	cytochrome c oxidase subunit VIIa 2 [Source:MGI Symbol;Acc:MGI:1316715]
ENSMUSG00000073705	Apitd1	1.32504	up	5e-05	apoptosis-inducing, TAF9-like domain 1 [Source:MGI Symbol;Acc:MGI:1917178]
ENSMUSG00000040554	Aipl1	1.32433	up	0.00625	aryl hydrocarbon receptor-interacting protein-like 1 [Source:MGI Symbol;Acc:MGI:2148800]
ENSMUSG00000021606	Ndufs6	1.32424	up	5e-05	NADH dehydrogenase (ubiquinone) Fe-S protein 6 [Source:MGI Symbol;Acc:MGI:107932]
ENSMUSG00000030218	Mgp	1.32344	up	5e-05	matrix Gla protein [Source:MGI Symbol;Acc:MGI:96976]
ENSMUSG00000014633	Cmc2	1.32231	up	0.0002	COX assembly mitochondrial protein 2 [Source:MGI Symbol;Acc:MGI:1913781]
ENSMUSG00000045538	Ddx28	1.3203	up	5e-05	DEAD (Asp-Glu-Ala-Asp) box polypeptide 28 [Source:MGI Symbol;Acc:MGI:1919236]
ENSMUSG00000006095	Tbcb	1.31853	up	5e-05	tubulin folding cofactor B [Source:MGI Symbol;Acc:MGI:1913661]
ENSMUSG00000028234	Rps20	1.31829	up	5e-05	ribosomal protein S20 [Source:MGI Symbol;Acc:MGI:1914677]
ENSMUSG00000036887	C1qa	1.31756	up	5e-05	complement component 1, q subcomponent, alpha polypeptide [Source:MGI Symbol;Acc:MGI:88223]
ENSMUSG00000001020	S100a4	1.31655	up	5e-05	S100 calcium binding protein A4 [Source:MGI Symbol;Acc:MGI:1330282]
ENSMUSG00000047676	Rpsa-ps10	1.31592	up	5e-05	ribosomal protein SA, pseudogene 10 [Source:MGI Symbol;Acc:MGI:3704228]
ENSMUSG00000023089	Ndufa5	1.31498	up	0.00055	NADH dehydrogenase (ubiquinone) 1 alpha subcomplex, 5 [Source:MGI Symbol;Acc:MGI:1915452]
ENSMUSG00000041707	1810011H11Rik	1.31054	up	5e-05	RIKEN cDNA 1810011H11 gene [Source:MGI Symbol;Acc:MGI:1916319]
ENSMUSG00000095700	Ighv10-3	1.30948	up	0.0035	immunoglobulin heavy variable V10-3 [Source:MGI Symbol;Acc:MGI:3648785]
ENSMUSG00000033318	Gstt2	1.30801	up	0.00035	glutathione S-transferase, theta 2 [Source:MGI Symbol;Acc:MGI:106188]
ENSMUSG00000063787	Chchd1	1.3076	up	5e-05	coiled-coil-helix-coiled-coil-helix domain containing 1 [Source:MGI Symbol;Acc:MGI:1913371]
ENSMUSG00000036639	Nudt1	1.30707	up	5e-05	nudix (nucleoside diphosphate linked moiety X)-type motif 1 [Source:MGI Symbol;Acc:MGI:109280]
ENSMUSG00000057841	Rpl32	1.30573	up	5e-05	ribosomal protein L32 [Source:MGI Symbol;Acc:MGI:98038]
ENSMUSG00000081058	Hist2h3c2	1.30485	up	0.012	histone cluster 2, H3c2 [Source:MGI Symbol;Acc:MGI:2448357]
ENSMUSG00000032892	Rangrf	1.30297	up	0.00325	RAN guanine nucleotide release factor [Source:MGI Symbol;Acc:MGI:1889073]
ENSMUSG00000048200	Cracr2b	1.30271	up	0.01335	calcium release activated channel regulator 2B [Source:MGI Symbol;Acc:MGI:2446129]
ENSMUSG00000021643	Serf1	1.30239	up	0.00445	small EDRK-rich factor 1 [Source:MGI Symbol;Acc:MGI:1337114]
ENSMUSG00000020125	Elane	1.301	up	5e-05	elastase, neutrophil expressed [Source:MGI Symbol;Acc:MGI:2679229]
ENSMUSG00000036781	Rps27l	1.29715	up	5e-05	ribosomal protein S27-like [Source:MGI Symbol;Acc:MGI:1915191]
ENSMUSG00000110949	Nudt8	1.29702	up	0.0004	nudix (nucleoside diphosphate linked moiety X)-type motif 8 [Source:MGI Symbol;Acc:MGI:1913637]
ENSMUSG00000020219	Timm13	1.29593	up	5e-05	translocase of inner mitochondrial membrane 13 [Source:MGI Symbol;Acc:MGI:1353432]
ENSMUSG00000028936	Rpl22	1.29583	up	5e-05	ribosomal protein L22 [Source:MGI Symbol;Acc:MGI:99262]
ENSMUSG00000002379	Ndufa11	1.29041	up	5e-05	NADH dehydrogenase (ubiquinone) 1 alpha subcomplex 11 [Source:MGI Symbol;Acc:MGI:1917125]
ENSMUSG00000068101	Cenpm	1.29019	up	5e-05	centromere protein M [Source:MGI Symbol;Acc:MGI:1913820]
ENSMUSG00000101188	Eif4a-ps4	1.28753	up	5e-05	eukaryotic translation initiation factor 4A, pseudogene 4 [Source:MGI Symbol;Acc:MGI:1195958]
ENSMUSG00000044424	Gm9493	1.28746	up	0.00095	predicted gene 9493 [Source:MGI Symbol;Acc:MGI:3779903]
ENSMUSG00000057322	Rpl38	1.28724	up	5e-05	ribosomal protein L38 [Source:MGI Symbol;Acc:MGI:1914921]
ENSMUSG00000012405	Rpl15	1.28651	up	5e-05	ribosomal protein L15 [Source:MGI Symbol;Acc:MGI:1913730]
ENSMUSG00000067148	Polr1c	1.28607	up	5e-05	polymerase (RNA) I polypeptide C [Source:MGI Symbol;Acc:MGI:103288]
ENSMUSG00000030793	Pycard	1.28531	up	0.0003	PYD and CARD domain containing [Source:MGI Symbol;Acc:MGI:1931465]
ENSMUSG00000006442	Srm	1.2831	up	5e-05	spermidine synthase [Source:MGI Symbol;Acc:MGI:102690]
ENSMUSG00000090553	Snrpe	1.28196	up	5e-05	small nuclear ribonucleoprotein E [Source:MGI Symbol;Acc:MGI:98346]
ENSMUSG00000028527	Ak4	1.28034	up	0.00205	adenylate kinase 4 [Source:MGI Symbol;Acc:MGI:87979]
ENSMUSG00000028081	Rps3a1	1.27981	up	5e-05	ribosomal protein S3A1 [Source:MGI Symbol;Acc:MGI:1202063]
ENSMUSG00000022474	Pmm1	1.27765	up	5e-05	phosphomannomutase 1 [Source:MGI Symbol;Acc:MGI:1353418]
ENSMUSG00000034892	Rps29	1.27714	up	5e-05	ribosomal protein S29 [Source:MGI Symbol;Acc:MGI:107681]
ENSMUSG00000022671	Mzt2	1.27682	up	5e-05	mitotic spindle organizing protein 2 [Source:MGI Symbol;Acc:MGI:1922845]
ENSMUSG00000031059	Ndufb11	1.2753	up	5e-05	NADH dehydrogenase (ubiquinone) 1 beta subcomplex, 11 [Source:MGI Symbol;Acc:MGI:1349919]
ENSMUSG00000066362	Rps13-ps1	1.27504	up	5e-05	ribosomal protein S13, pseudogene 1 [Source:MGI Symbol;Acc:MGI:3647042]
ENSMUSG00000025362	Rps26	1.27465	up	5e-05	ribosomal protein S26 [Source:MGI Symbol;Acc:MGI:1351628]
ENSMUSG00000023992	Trem2	1.27301	up	5e-05	triggering receptor expressed on myeloid cells 2 [Source:MGI Symbol;Acc:MGI:1913150]
ENSMUSG00000027890	Gstm4	1.27147	up	5e-05	glutathione S-transferase, mu 4 [Source:MGI Symbol;Acc:MGI:95862]
ENSMUSG00000063696	Gm8730	1.26602	up	0.00235	predicted pseudogene 8730 [Source:MGI Symbol;Acc:MGI:3644565]
ENSMUSG00000096768	Erdr1	1.26151	up	0.0014	erythroid differentiation regulator 1 [Source:MGI Symbol;Acc:MGI:2384747]
ENSMUSG00000079283	2310009B15Rik	1.26071	up	5e-05	RIKEN cDNA 2310009B15 gene [Source:MGI Symbol;Acc:MGI:1916799]
ENSMUSG00000058546	Rpl23a	1.25925	up	5e-05	ribosomal protein L23A [Source:MGI Symbol;Acc:MGI:3040672]
ENSMUSG00000106373	Gm6522	1.25868	up	0.0024	predicted gene 6522 [Source:MGI Symbol;Acc:MGI:3648401]
ENSMUSG00000029446	Psph	1.25852	up	0.0091	phosphoserine phosphatase [Source:MGI Symbol;Acc:MGI:97788]
ENSMUSG00000026019	Wdr12	1.25647	up	0.00075	WD repeat domain 12 [Source:MGI Symbol;Acc:MGI:1927241]
ENSMUSG00000015943	Bola1	1.25565	up	5e-05	bolA-like 1 (E. coli) [Source:MGI Symbol;Acc:MGI:1916418]
ENSMUSG00000052146	Rps10	1.2532	up	5e-05	ribosomal protein S10 [Source:MGI Symbol;Acc:MGI:1914347]
ENSMUSG00000020736	Nt5c	1.25219	up	0.0005	5',3'-nucleotidase, cytosolic [Source:MGI Symbol;Acc:MGI:1354954]
ENSMUSG00000015850	Adamtsl4	1.24982	up	5e-05	ADAMTS-like 4 [Source:MGI Symbol;Acc:MGI:2389008]
ENSMUSG00000031641	Cbr4	1.24904	up	0.013	carbonyl reductase 4 [Source:MGI Symbol;Acc:MGI:2384567]
ENSMUSG00000064193	Gm4735	1.24476	up	5e-05	predicted gene 4735 [Source:MGI Symbol;Acc:MGI:3645521]
ENSMUSG00000024608	Rps14	1.24111	up	5e-05	ribosomal protein S14 [Source:MGI Symbol;Acc:MGI:98107]
ENSMUSG00000014313	Cox6c	1.23904	up	0.00985	cytochrome c oxidase subunit VIc [Source:MGI Symbol;Acc:MGI:104614]
ENSMUSG00000084349	Rpl3-ps1	1.23789	up	5e-05	ribosomal protein L3, pseudogene 1 [Source:MGI Symbol;Acc:MGI:3644217]
ENSMUSG00000031444	F10	1.23398	up	5e-05	coagulation factor X [Source:MGI Symbol;Acc:MGI:103107]
ENSMUSG00000020429	Igfbp1	1.23331	up	5e-05	insulin-like growth factor binding protein 1 [Source:MGI Symbol;Acc:MGI:96436]
ENSMUSG00000020022	Ndufa12	1.23288	up	5e-05	NADH dehydrogenase (ubiquinone) 1 alpha subcomplex, 12 [Source:MGI Symbol;Acc:MGI:1913664]
ENSMUSG00000056629	Fkbp2	1.23164	up	5e-05	FK506 binding protein 2 [Source:MGI Symbol;Acc:MGI:95542]
ENSMUSG00000028063	Lmna	1.23113	up	0.0095	lamin A [Source:MGI Symbol;Acc:MGI:96794]
ENSMUSG00000098234	Snhg6	1.23042	up	0.00055	-
ENSMUSG00000006315	Tmem147	1.23038	up	5e-05	transmembrane protein 147 [Source:MGI Symbol;Acc:MGI:1915011]
ENSMUSG00000078521	Aunip	1.22898	up	5e-05	aurora kinase A and ninein interacting protein [Source:MGI Symbol;Acc:MGI:1917135]
ENSMUSG00000087590	Epb41l4aos	1.22355	up	0.0002	-
ENSMUSG00000091625	Lsm5	1.22001	up	5e-05	LSM5 homolog, U6 small nuclear RNA and mRNA degradation associated [Source:MGI Symbol;Acc:MGI:1913623]
ENSMUSG00000063457	Rps15	1.2184	up	5e-05	ribosomal protein S15 [Source:MGI Symbol;Acc:MGI:98117]
ENSMUSG00000035595	1600002K03Rik	1.21761	up	0.00075	RIKEN cDNA 1600002K03 gene [Source:MGI Symbol;Acc:MGI:1917020]
ENSMUSG00000073702	Rpl31	1.21722	up	0.0019	ribosomal protein L31 [Source:MGI Symbol;Acc:MGI:2149632]
ENSMUSG00000041959	S100a10	1.21425	up	5e-05	S100 calcium binding protein A10 (calpactin) [Source:MGI Symbol;Acc:MGI:1339468]
ENSMUSG00000031838	Ifi30	1.21171	up	5e-05	interferon gamma inducible protein 30 [Source:MGI Symbol;Acc:MGI:2137648]
ENSMUSG00000036905	C1qb	1.21152	up	5e-05	complement component 1, q subcomponent, beta polypeptide [Source:MGI Symbol;Acc:MGI:88224]
ENSMUSG00000020843	Timm22	1.21139	up	0.01185	translocase of inner mitochondrial membrane 22 [Source:MGI Symbol;Acc:MGI:1929742]
ENSMUSG00000024346	Pfdn1	1.21024	up	5e-05	prefoldin 1 [Source:MGI Symbol;Acc:MGI:1914449]
ENSMUSG00000030647	Ndufc2	1.20991	up	5e-05	NADH dehydrogenase (ubiquinone) 1, subcomplex unknown, 2 [Source:MGI Symbol;Acc:MGI:1344370]
ENSMUSG00000037280	Galnt6	1.2096	up	5e-05	UDP-N-acetyl-alpha-D-galactosamine:polypeptide N-acetylgalactosaminyltransferase 6 [Source:MGI Symbol;Acc:MGI:1891640]
ENSMUSG00000029864	Gstk1	1.20804	up	0.00135	glutathione S-transferase kappa 1 [Source:MGI Symbol;Acc:MGI:1923513]
ENSMUSG00000042462	Dctpp1	1.20772	up	5e-05	dCTP pyrophosphatase 1 [Source:MGI Symbol;Acc:MGI:1913672]
ENSMUSG00000071078	Nr2c2ap	1.20595	up	0.001	nuclear receptor 2C2-associated protein [Source:MGI Symbol;Acc:MGI:1922942]
ENSMUSG00000007656	Arpp19	1.20452	up	0.00105	cAMP-regulated phosphoprotein 19 [Source:MGI Symbol;Acc:MGI:1891691]
ENSMUSG00000022972	1110004E09Rik	1.20445	up	0.0001	RIKEN cDNA 1110004E09 gene [Source:MGI Symbol;Acc:MGI:1915251]
ENSMUSG00000094338	Hist1h2bl	1.20331	up	0.00015	histone cluster 1, H2bl [Source:MGI Symbol;Acc:MGI:2448403]
ENSMUSG00000073676	Hspe1	1.2006	up	0.00355	heat shock protein 1 (chaperonin 10) [Source:MGI Symbol;Acc:MGI:104680]
ENSMUSG00000028062	Lamtor2	1.20023	up	5e-05	late endosomal/lysosomal adaptor, MAPK and MTOR activator 2 [Source:MGI Symbol;Acc:MGI:1932697]
ENSMUSG00000015289	Lage3	1.19998	up	5e-05	L antigen family, member 3 [Source:MGI Symbol;Acc:MGI:1913442]
ENSMUSG00000059291	Rpl11	1.19961	up	5e-05	ribosomal protein L11 [Source:MGI Symbol;Acc:MGI:1914275]
ENSMUSG00000078974	Sec61g	1.19734	up	5e-05	SEC61, gamma subunit [Source:MGI Symbol;Acc:MGI:1202066]
ENSMUSG00000067288	Rps28	1.19543	up	5e-05	ribosomal protein S28 [Source:MGI Symbol;Acc:MGI:1859516]
ENSMUSG00000052962	Mrpl35	1.19265	up	0.00015	mitochondrial ribosomal protein L35 [Source:MGI Symbol;Acc:MGI:1913473]
ENSMUSG00000036504	Phpt1	1.18828	up	0.00025	phosphohistidine phosphatase 1 [Source:MGI Symbol;Acc:MGI:1922704]
ENSMUSG00000037772	Mrpl23	1.18709	up	5e-05	mitochondrial ribosomal protein L23 [Source:MGI Symbol;Acc:MGI:1196612]
ENSMUSG00000024099	Ndufv2	1.18664	up	5e-05	NADH dehydrogenase (ubiquinone) flavoprotein 2 [Source:MGI Symbol;Acc:MGI:1920150]
ENSMUSG00000024844	Banf1	1.1861	up	5e-05	barrier to autointegration factor 1 [Source:MGI Symbol;Acc:MGI:1346330]
ENSMUSG00000032051	Fdx1	1.18561	up	0.0011	ferredoxin 1 [Source:MGI Symbol;Acc:MGI:103224]
ENSMUSG00000021928	Ebpl	1.1837	up	0.00125	emopamil binding protein-like [Source:MGI Symbol;Acc:MGI:1915427]
ENSMUSG00000076598	Igkv3-7	1.18201	up	0.00065	immunoglobulin kappa variable 3-7 [Source:MGI Symbol;Acc:MGI:1330852]
ENSMUSG00000022913	Psmg1	1.18192	up	5e-05	proteasome (prosome, macropain) assembly chaperone 1 [Source:MGI Symbol;Acc:MGI:1860263]
ENSMUSG00000060703	Cd302	1.18038	up	5e-05	CD302 antigen [Source:MGI Symbol;Acc:MGI:1913455]
ENSMUSG00000004748	Mtfp1	1.18033	up	0.0065	mitochondrial fission process 1 [Source:MGI Symbol;Acc:MGI:1916686]
ENSMUSG00000063316	Rpl27	1.17985	up	5e-05	ribosomal protein L27 [Source:MGI Symbol;Acc:MGI:98036]
ENSMUSG00000017176	Nt5c3b	1.17924	up	0.0001	5'-nucleotidase, cytosolic IIIB [Source:MGI Symbol;Acc:MGI:1915356]
ENSMUSG00000055093	Gm8430	1.17836	up	5e-05	predicted pseudogene 8430 [Source:MGI Symbol;Acc:MGI:3645406]
ENSMUSG00000025869	Nop16	1.17759	up	5e-05	NOP16 nucleolar protein [Source:MGI Symbol;Acc:MGI:107862]
ENSMUSG00000020308	Tpgs1	1.17614	up	5e-05	tubulin polyglutamylase complex subunit 1 [Source:MGI Symbol;Acc:MGI:106618]
ENSMUSG00000002660	Clpp	1.17524	up	5e-05	caseinolytic mitochondrial matrix peptidase proteolytic subunit [Source:MGI Symbol;Acc:MGI:1858213]
ENSMUSG00000041939	Mvk	1.17437	up	5e-05	mevalonate kinase [Source:MGI Symbol;Acc:MGI:107624]
ENSMUSG00000028798	Eif3i	1.1737	up	5e-05	eukaryotic translation initiation factor 3, subunit I [Source:MGI Symbol;Acc:MGI:1860763]
ENSMUSG00000068466	Gm5518	1.1729	up	0.0054	predicted gene 5518 [Source:MGI Symbol;Acc:MGI:3648673]
ENSMUSG00000030750	Nsmce1	1.17186	up	5e-05	NSE1 homolog, SMC5-SMC6 complex component [Source:MGI Symbol;Acc:MGI:1914961]
ENSMUSG00000038690	Atp5j2	1.17166	up	5e-05	ATP synthase, H+ transporting, mitochondrial F0 complex, subunit F2 [Source:MGI Symbol;Acc:MGI:1927558]
ENSMUSG00000076939	Iglv3	1.16912	up	0.0051	immunoglobulin lambda variable 3 [Source:MGI Symbol;Acc:MGI:3645509]
ENSMUSG00000046909	Tefm	1.16634	up	0.00345	transcription elongation factor, mitochondrial [Source:MGI Symbol;Acc:MGI:1915800]
ENSMUSG00000008668	Rps18	1.16569	up	5e-05	ribosomal protein S18 [Source:MGI Symbol;Acc:MGI:98146]
ENSMUSG00000004610	Etfb	1.16454	up	5e-05	electron transferring flavoprotein, beta polypeptide [Source:MGI Symbol;Acc:MGI:106098]
ENSMUSG00000069682	Gm10275	1.16348	up	5e-05	predicted pseudogene 10275 [Source:MGI Symbol;Acc:MGI:3704354]
ENSMUSG00000002825	Qtrt1	1.16237	up	0.0009	queuine tRNA-ribosyltransferase 1 [Source:MGI Symbol;Acc:MGI:1931441]
ENSMUSG00000025508	Rplp2	1.16173	up	5e-05	ribosomal protein, large P2 [Source:MGI Symbol;Acc:MGI:1914436]
ENSMUSG00000002289	Angptl4	1.16152	up	0.0059	angiopoietin-like 4 [Source:MGI Symbol;Acc:MGI:1888999]
ENSMUSG00000007721	Ccdc124	1.15906	up	5e-05	coiled-coil domain containing 124 [Source:MGI Symbol;Acc:MGI:1916403]
ENSMUSG00000006179	Prss16	1.15664	up	5e-05	protease, serine 16 (thymus) [Source:MGI Symbol;Acc:MGI:1859181]
ENSMUSG00000063802	Hspbp1	1.155	up	5e-05	HSPA (heat shock 70kDa) binding protein, cytoplasmic cochaperone 1 [Source:MGI Symbol;Acc:MGI:1913495]
ENSMUSG00000040521	Tsfm	1.15281	up	5e-05	Ts translation elongation factor, mitochondrial [Source:MGI Symbol;Acc:MGI:1913649]
ENSMUSG00000040952	Rps19	1.15142	up	5e-05	ribosomal protein S19 [Source:MGI Symbol;Acc:MGI:1333780]
ENSMUSG00000029066	Mrpl20	1.15123	up	5e-05	mitochondrial ribosomal protein L20 [Source:MGI Symbol;Acc:MGI:2137221]
ENSMUSG00000030284	Creld1	1.14972	up	0.0024	cysteine-rich with EGF-like domains 1 [Source:MGI Symbol;Acc:MGI:2152539]
ENSMUSG00000023262	Acy1	1.14791	up	0.00035	aminoacylase 1 [Source:MGI Symbol;Acc:MGI:87913]
ENSMUSG00000033752	Mnd1	1.14758	up	0.00945	meiotic nuclear divisions 1 [Source:MGI Symbol;Acc:MGI:1924165]
ENSMUSG00000059734	Ndufs8	1.14676	up	5e-05	NADH dehydrogenase (ubiquinone) Fe-S protein 8 [Source:MGI Symbol;Acc:MGI:2385079]
ENSMUSG00000059070	Rpl18	1.14595	up	5e-05	ribosomal protein L18 [Source:MGI Symbol;Acc:MGI:98003]
ENSMUSG00000060512	0610040J01Rik	1.14406	up	0.00105	RIKEN cDNA 0610040J01 gene [Source:MGI Symbol;Acc:MGI:1923511]
ENSMUSG00000047547	Cltb	1.14402	up	0.00015	clathrin, light polypeptide (Lcb) [Source:MGI Symbol;Acc:MGI:1921575]
ENSMUSG00000079037	Prnp	1.14384	up	5e-05	prion protein [Source:MGI Symbol;Acc:MGI:97769]
ENSMUSG00000036278	Macrod1	1.14162	up	0.00035	MACRO domain containing 1 [Source:MGI Symbol;Acc:MGI:2147583]
ENSMUSG00000053565	Eif3k	1.14144	up	5e-05	eukaryotic translation initiation factor 3, subunit K [Source:MGI Symbol;Acc:MGI:1921080]
ENSMUSG00000058833	2810428I15Rik	1.14002	up	5e-05	RIKEN cDNA 2810428I15 gene [Source:MGI Symbol;Acc:MGI:1913712]
ENSMUSG00000001707	Eef1e1	1.13895	up	5e-05	eukaryotic translation elongation factor 1 epsilon 1 [Source:MGI Symbol;Acc:MGI:1913393]
ENSMUSG00000028495	Rps6	1.13881	up	5e-05	ribosomal protein S6 [Source:MGI Symbol;Acc:MGI:98159]
ENSMUSG00000067274	Rplp0	1.13795	up	5e-05	ribosomal protein, large, P0 [Source:MGI Symbol;Acc:MGI:1927636]
ENSMUSG00000019579	Mydgf	1.13791	up	5e-05	myeloid derived growth factor [Source:MGI Symbol;Acc:MGI:2156020]
ENSMUSG00000022218	Tgm1	1.13767	up	5e-05	transglutaminase 1, K polypeptide [Source:MGI Symbol;Acc:MGI:98730]
ENSMUSG00000021102	Glrx5	1.13721	up	5e-05	glutaredoxin 5 [Source:MGI Symbol;Acc:MGI:1920296]
ENSMUSG00000012848	Rps5	1.13704	up	5e-05	ribosomal protein S5 [Source:MGI Symbol;Acc:MGI:1097682]
ENSMUSG00000003812	Dnase2a	1.13514	up	5e-05	deoxyribonuclease II alpha [Source:MGI Symbol;Acc:MGI:1329019]
ENSMUSG00000060419	Rps16-ps2	1.13371	up	5e-05	ribosomal protein S16, pseudogene 2 [Source:MGI Symbol;Acc:MGI:3704259]
ENSMUSG00000106574	Gm2451	1.13355	up	0.00705	predicted pseudogene 2451 [Source:MGI Symbol;Acc:MGI:3780618]
ENSMUSG00000031848	Lsm4	1.13313	up	5e-05	LSM4 homolog, U6 small nuclear RNA and mRNA degradation associated [Source:MGI Symbol;Acc:MGI:1354692]
ENSMUSG00000053317	Sec61b	1.13291	up	5e-05	Sec61 beta subunit [Source:MGI Symbol;Acc:MGI:1913462]
ENSMUSG00000001305	Rrp15	1.13205	up	5e-05	ribosomal RNA processing 15 homolog (S. cerevisiae) [Source:MGI Symbol;Acc:MGI:1914473]
ENSMUSG00000031320	Rps4x	1.13147	up	5e-05	ribosomal protein S4, X-linked [Source:MGI Symbol;Acc:MGI:98158]
ENSMUSG00000011254	Thg1l	1.12973	up	0.0015	tRNA-histidine guanylyltransferase 1-like (S. cerevisiae) [Source:MGI Symbol;Acc:MGI:1913878]
ENSMUSG00000068129	Cst7	1.12932	up	5e-05	cystatin F (leukocystatin) [Source:MGI Symbol;Acc:MGI:1298217]
ENSMUSG00000027679	Dnajc19	1.129	up	0.0065	DnaJ heat shock protein family (Hsp40) member C19 [Source:MGI Symbol;Acc:MGI:1914963]
ENSMUSG00000034211	Mrps17	1.12839	up	5e-05	mitochondrial ribosomal protein S17 [Source:MGI Symbol;Acc:MGI:1913508]
ENSMUSG00000033508	Asprv1	1.12713	up	5e-05	aspartic peptidase, retroviral-like 1 [Source:MGI Symbol;Acc:MGI:1915105]
ENSMUSG00000034192	Lsm3	1.12682	up	5e-05	LSM3 homolog, U6 small nuclear RNA and mRNA degradation associated [Source:MGI Symbol;Acc:MGI:1914928]
ENSMUSG00000062127	Cttnbp2nl	1.12659	up	0.00635	CTTNBP2 N-terminal like [Source:MGI Symbol;Acc:MGI:1933137]
ENSMUSG00000028851	Nudc	1.12655	up	5e-05	nudC nuclear distribution protein [Source:MGI Symbol;Acc:MGI:106014]
ENSMUSG00000054716	Zfp771	1.12592	up	5e-05	zinc finger protein 771 [Source:MGI Symbol;Acc:MGI:2442050]
ENSMUSG00000021486	Prelid1	1.12557	up	5e-05	PRELI domain containing 1 [Source:MGI Symbol;Acc:MGI:1913744]
ENSMUSG00000035674	Ndufa3	1.12381	up	0.0014	NADH dehydrogenase (ubiquinone) 1 alpha subcomplex, 3 [Source:MGI Symbol;Acc:MGI:1913341]
ENSMUSG00000070953	Rabepk	1.12352	up	0.00025	Rab9 effector protein with kelch motifs [Source:MGI Symbol;Acc:MGI:2139530]
ENSMUSG00000057863	Rpl36	1.12351	up	5e-05	ribosomal protein L36 [Source:MGI Symbol;Acc:MGI:1860603]
ENSMUSG00000073616	Myeov2	1.1222	up	5e-05	myeloma overexpressed 2 [Source:MGI Symbol;Acc:MGI:1914165]
ENSMUSG00000003970	Rpl8	1.12167	up	5e-05	ribosomal protein L8 [Source:MGI Symbol;Acc:MGI:1350927]
ENSMUSG00000020775	Mrpl38	1.12146	up	5e-05	mitochondrial ribosomal protein L38 [Source:MGI Symbol;Acc:MGI:1926269]
ENSMUSG00000036977	Anapc10	1.11964	up	0.00925	anaphase promoting complex subunit 10 [Source:MGI Symbol;Acc:MGI:1916249]
ENSMUSG00000002477	Snrpd1	1.11854	up	5e-05	small nuclear ribonucleoprotein D1 [Source:MGI Symbol;Acc:MGI:98344]
ENSMUSG00000022174	Dad1	1.11818	up	5e-05	defender against cell death 1 [Source:MGI Symbol;Acc:MGI:101912]
ENSMUSG00000020407	Upp1	1.11617	up	5e-05	uridine phosphorylase 1 [Source:MGI Symbol;Acc:MGI:1097668]
ENSMUSG00000034926	Dhcr24	1.11497	up	5e-05	24-dehydrocholesterol reductase [Source:MGI Symbol;Acc:MGI:1922004]
ENSMUSG00000036751	Cox6b1	1.11399	up	5e-05	cytochrome c oxidase, subunit VIb polypeptide 1 [Source:MGI Symbol;Acc:MGI:107460]
ENSMUSG00000027999	Pla2g12a	1.11371	up	0.0001	phospholipase A2, group XIIA [Source:MGI Symbol;Acc:MGI:1913600]
ENSMUSG00000056612	Ppp1r14b	1.11252	up	5e-05	protein phosphatase 1, regulatory (inhibitor) subunit 14B [Source:MGI Symbol;Acc:MGI:107682]
ENSMUSG00000079071	Gm14085	1.11242	up	0.0012	predicted gene 14085 [Source:MGI Symbol;Acc:MGI:3702173]
ENSMUSG00000060636	Rpl35a	1.11203	up	5e-05	ribosomal protein L35A [Source:MGI Symbol;Acc:MGI:1928894]
ENSMUSG00000001348	Acp5	1.10996	up	5e-05	acid phosphatase 5, tartrate resistant [Source:MGI Symbol;Acc:MGI:87883]
ENSMUSG00000047675	Rps8	1.10973	up	5e-05	ribosomal protein S8 [Source:MGI Symbol;Acc:MGI:98166]
ENSMUSG00000035637	Grhpr	1.10926	up	5e-05	glyoxylate reductase/hydroxypyruvate reductase [Source:MGI Symbol;Acc:MGI:1923488]
ENSMUSG00000052926	Rnaseh2a	1.1073	up	0.00255	ribonuclease H2, large subunit [Source:MGI Symbol;Acc:MGI:1916974]
ENSMUSG00000038717	Atp5l	1.10562	up	5e-05	ATP synthase, H+ transporting, mitochondrial F0 complex, subunit G [Source:MGI Symbol;Acc:MGI:1351597]
ENSMUSG00000096140	Ankrd66	1.10504	up	0.0026	ankyrin repeat domain 66 [Source:MGI Symbol;Acc:MGI:1925106]
ENSMUSG00000044533	Rps2	1.10493	up	5e-05	ribosomal protein S2 [Source:MGI Symbol;Acc:MGI:105110]
ENSMUSG00000071451	Psmg4	1.10442	up	5e-05	proteasome (prosome, macropain) assembly chaperone 4 [Source:MGI Symbol;Acc:MGI:1916916]
ENSMUSG00000054836	Elp6	1.10415	up	0.003	elongator acetyltransferase complex subunit 6 [Source:MGI Symbol;Acc:MGI:1919349]
ENSMUSG00000075279	Mrpl23-ps1	1.10403	up	0.0087	mitichondrial ribosomal protein L23, pseudogene 1 [Source:MGI Symbol;Acc:MGI:3650679]
ENSMUSG00000096210	H1f0	1.10389	up	5e-05	H1 histone family, member 0 [Source:MGI Symbol;Acc:MGI:95893]
ENSMUSG00000021340	Gpld1	1.10356	up	0.01305	glycosylphosphatidylinositol specific phospholipase D1 [Source:MGI Symbol;Acc:MGI:106604]
ENSMUSG00000022325	Pop1	1.10261	up	0.00905	processing of precursor 1, ribonuclease P/MRP family, (S. cerevisiae) [Source:MGI Symbol;Acc:MGI:1914974]
ENSMUSG00000104960	Snhg8	1.10259	up	5e-05	-
ENSMUSG00000078440	Dohh	1.10242	up	5e-05	deoxyhypusine hydroxylase/monooxygenase [Source:MGI Symbol;Acc:MGI:1915964]
ENSMUSG00000020895	Tmem107	1.10238	up	0.0039	transmembrane protein 107 [Source:MGI Symbol;Acc:MGI:1914160]
ENSMUSG00000057160	Gm16372	1.10223	up	0.0019	predicted pseudogene 16372 [Source:MGI Symbol;Acc:MGI:3648102]
ENSMUSG00000026976	Pax8	1.10219	up	0.00275	paired box 8 [Source:MGI Symbol;Acc:MGI:97492]
ENSMUSG00000022820	Ndufb4	1.10031	up	5e-05	NADH dehydrogenase (ubiquinone) 1 beta subcomplex 4 [Source:MGI Symbol;Acc:MGI:1915444]
ENSMUSG00000054312	Mrps21	1.09929	up	5e-05	mitochondrial ribosomal protein S21 [Source:MGI Symbol;Acc:MGI:1913542]
ENSMUSG00000074129	Rpl13a	1.09875	up	0.0001	ribosomal protein L13A [Source:MGI Symbol;Acc:MGI:1351455]
ENSMUSG00000029632	Ndufa4	1.0977	up	5e-05	NADH dehydrogenase (ubiquinone) 1 alpha subcomplex, 4 [Source:MGI Symbol;Acc:MGI:107686]
ENSMUSG00000024352	Spata24	1.09677	up	0.00755	spermatogenesis associated 24 [Source:MGI Symbol;Acc:MGI:1918492]
ENSMUSG00000025464	Paox	1.09666	up	0.01105	polyamine oxidase (exo-N4-amino) [Source:MGI Symbol;Acc:MGI:1916983]
ENSMUSG00000098274	Rpl24	1.09565	up	5e-05	ribosomal protein L24 [Source:MGI Symbol;Acc:MGI:1915443]
ENSMUSG00000060288	Ppih	1.09535	up	5e-05	peptidyl prolyl isomerase H [Source:MGI Symbol;Acc:MGI:106499]
ENSMUSG00000028044	Cks1b	1.09357	up	5e-05	CDC28 protein kinase 1b [Source:MGI Symbol;Acc:MGI:1889208]
ENSMUSG00000090137	Uba52	1.09301	up	0.0001	ubiquitin A-52 residue ribosomal protein fusion product 1 [Source:MGI Symbol;Acc:MGI:98887]
ENSMUSG00000040824	Snrpd2	1.09233	up	5e-05	small nuclear ribonucleoprotein D2 [Source:MGI Symbol;Acc:MGI:98345]
ENSMUSG00000020547	Bzw2	1.09123	up	5e-05	basic leucine zipper and W2 domains 2 [Source:MGI Symbol;Acc:MGI:1914162]
ENSMUSG00000022193	Psmb5	1.08974	up	5e-05	proteasome (prosome, macropain) subunit, beta type 5 [Source:MGI Symbol;Acc:MGI:1194513]
ENSMUSG00000005699	Pard6a	1.08969	up	0.0017	par-6 family cell polarity regulator alpha [Source:MGI Symbol;Acc:MGI:1927223]
ENSMUSG00000046865	Fbl	1.08596	up	5e-05	fibrillarin [Source:MGI Symbol;Acc:MGI:95486]
ENSMUSG00000084416	Rpl10a-ps1	1.08553	up	5e-05	ribosomal protein L10A, pseudogene 1 [Source:MGI Symbol;Acc:MGI:3705885]
ENSMUSG00000021131	Erh	1.0848	up	0.00025	enhancer of rudimentary homolog (Drosophila) [Source:MGI Symbol;Acc:MGI:108089]
ENSMUSG00000041362	Shtn1	1.08399	up	0.00015	shootin 1 [Source:MGI Symbol;Acc:MGI:1918903]
ENSMUSG00000025290	Rps24	1.08395	up	5e-05	ribosomal protein S24 [Source:MGI Symbol;Acc:MGI:98147]
ENSMUSG00000035960	Apex1	1.08263	up	0.0062	apurinic/apyrimidinic endonuclease 1 [Source:MGI Symbol;Acc:MGI:88042]
ENSMUSG00000034345	Gtf2h5	1.08185	up	5e-05	general transcription factor IIH, polypeptide 5 [Source:MGI Symbol;Acc:MGI:107227]
ENSMUSG00000009927	Rps25	1.08145	up	5e-05	ribosomal protein S25 [Source:MGI Symbol;Acc:MGI:1922867]
ENSMUSG00000023456	Tpi1	1.08072	up	5e-05	triosephosphate isomerase 1 [Source:MGI Symbol;Acc:MGI:98797]
ENSMUSG00000016833	Mrps18c	1.0807	up	5e-05	mitochondrial ribosomal protein S18C [Source:MGI Symbol;Acc:MGI:1915985]
ENSMUSG00000071528	Usmg5	1.0798	up	0.0025	upregulated during skeletal muscle growth 5 [Source:MGI Symbol;Acc:MGI:1891435]
ENSMUSG00000046229	Scand1	1.07958	up	5e-05	SCAN domain-containing 1 [Source:MGI Symbol;Acc:MGI:1343132]
ENSMUSG00000004612	Nkg7	1.07866	up	5e-05	natural killer cell group 7 sequence [Source:MGI Symbol;Acc:MGI:1931250]
ENSMUSG00000091086	Rpl6l	1.07762	up	0.0129	ribosomal protein L6-like [Source:MGI Symbol;Acc:MGI:3647789]
ENSMUSG00000062006	Rpl34	1.07721	up	5e-05	ribosomal protein L34 [Source:MGI Symbol;Acc:MGI:1915686]
ENSMUSG00000051319	1500011K16Rik	1.07505	up	0.00125	RIKEN cDNA 1500011K16 gene [Source:MGI Symbol;Acc:MGI:1915135]
ENSMUSG00000024038	Ndufv3	1.07503	up	5e-05	NADH dehydrogenase (ubiquinone) flavoprotein 3 [Source:MGI Symbol;Acc:MGI:1890894]
ENSMUSG00000033938	Ndufb7	1.07473	up	5e-05	NADH dehydrogenase (ubiquinone) 1 beta subcomplex, 7 [Source:MGI Symbol;Acc:MGI:1914166]
ENSMUSG00000025037	Maoa	1.07422	up	0.00195	monoamine oxidase A [Source:MGI Symbol;Acc:MGI:96915]
ENSMUSG00000018858	Mrpl58	1.07313	up	0.0059	mitochondrial ribosomal protein L58 [Source:MGI Symbol;Acc:MGI:1915822]
ENSMUSG00000036111	Lmo1	1.07303	up	5e-05	LIM domain only 1 [Source:MGI Symbol;Acc:MGI:102812]
ENSMUSG00000017778	Cox7c	1.07193	up	5e-05	cytochrome c oxidase subunit VIIc [Source:MGI Symbol;Acc:MGI:103226]
ENSMUSG00000058135	Gstm1	1.06919	up	5e-05	glutathione S-transferase, mu 1 [Source:MGI Symbol;Acc:MGI:95860]
ENSMUSG00000066235	Pomgnt2	1.06844	up	0.0094	protein O-linked mannose beta 1,4-N-acetylglucosaminyltransferase 2 [Source:MGI Symbol;Acc:MGI:2143424]
ENSMUSG00000067870	Rpl31-ps8	1.06829	up	5e-05	ribosomal protein L31, pseudogene 8 [Source:MGI Symbol;Acc:MGI:3647726]
ENSMUSG00000014769	Psmb1	1.068	up	5e-05	proteasome (prosome, macropain) subunit, beta type 1 [Source:MGI Symbol;Acc:MGI:104884]
ENSMUSG00000059108	Ifitm6	1.06732	up	5e-05	interferon induced transmembrane protein 6 [Source:MGI Symbol;Acc:MGI:2686976]
ENSMUSG00000001524	Gtf2h4	1.06714	up	5e-05	general transcription factor II H, polypeptide 4 [Source:MGI Symbol;Acc:MGI:1338799]
ENSMUSG00000022769	Sdf2l1	1.06546	up	5e-05	stromal cell-derived factor 2-like 1 [Source:MGI Symbol;Acc:MGI:2149842]
ENSMUSG00000020743	Mif4gd	1.06495	up	0.0069	MIF4G domain containing [Source:MGI Symbol;Acc:MGI:1916924]
ENSMUSG00000025969	Nrp2	1.06492	up	5e-05	neuropilin 2 [Source:MGI Symbol;Acc:MGI:1100492]
ENSMUSG00000078681	Tm2d3	1.06451	up	0.00475	TM2 domain containing 3 [Source:MGI Symbol;Acc:MGI:1915884]
ENSMUSG00000005732	Ranbp1	1.06432	up	5e-05	RAN binding protein 1 [Source:MGI Symbol;Acc:MGI:96269]
ENSMUSG00000038900	Rpl12	1.06399	up	5e-05	ribosomal protein L12 [Source:MGI Symbol;Acc:MGI:98002]
ENSMUSG00000016252	Atp5e	1.06318	up	5e-05	ATP synthase, H+ transporting, mitochondrial F1 complex, epsilon subunit [Source:MGI Symbol;Acc:MGI:1855697]
ENSMUSG00000044627	Swi5	1.06308	up	0.00565	SWI5 recombination repair homolog (yeast) [Source:MGI Symbol;Acc:MGI:1920181]
ENSMUSG00000057497	Fam136a	1.06272	up	5e-05	family with sequence similarity 136, member A [Source:MGI Symbol;Acc:MGI:1913738]
ENSMUSG00000057411	Fam173a	1.06168	up	5e-05	family with sequence similarity 173, member A [Source:MGI Symbol;Acc:MGI:2384888]
ENSMUSG00000025967	Eef1b2	1.06128	up	0.00125	eukaryotic translation elongation factor 1 beta 2 [Source:MGI Symbol;Acc:MGI:1929520]
ENSMUSG00000021660	Btf3	1.06127	up	5e-05	basic transcription factor 3 [Source:MGI Symbol;Acc:MGI:1202875]
ENSMUSG00000025204	Ndufb8	1.06118	up	5e-05	NADH dehydrogenase (ubiquinone) 1 beta subcomplex 8 [Source:MGI Symbol;Acc:MGI:1914514]
ENSMUSG00000014846	Tppp3	1.05993	up	0.00025	tubulin polymerization-promoting protein family member 3 [Source:MGI Symbol;Acc:MGI:1915221]
ENSMUSG00000042312	S100a13	1.05891	up	5e-05	S100 calcium binding protein A13 [Source:MGI Symbol;Acc:MGI:109581]
ENSMUSG00000028069	Gpatch4	1.05661	up	0.00015	G patch domain containing 4 [Source:MGI Symbol;Acc:MGI:1913864]
ENSMUSG00000059534	Uqcr10	1.05615	up	5e-05	ubiquinol-cytochrome c reductase, complex III subunit X [Source:MGI Symbol;Acc:MGI:1913402]
ENSMUSG00000024194	Cuta	1.05481	up	5e-05	cutA divalent cation tolerance homolog [Source:MGI Symbol;Acc:MGI:1914925]
ENSMUSG00000059278	Naa38	1.05411	up	0.00085	N(alpha)-acetyltransferase 38, NatC auxiliary subunit [Source:MGI Symbol;Acc:MGI:1925554]
ENSMUSG00000032456	Nmnat3	1.05397	up	0.00635	nicotinamide nucleotide adenylyltransferase 3 [Source:MGI Symbol;Acc:MGI:1921330]
ENSMUSG00000013822	Elof1	1.0485	up	5e-05	ELF1 homolog, elongation factor 1 [Source:MGI Symbol;Acc:MGI:1913376]
ENSMUSG00000078636	Gm7336	1.04578	up	5e-05	predicted gene 7336 [Source:MGI Symbol;Acc:MGI:3644851]
ENSMUSG00000039195	1110008P14Rik	1.04562	up	0.0012	RIKEN cDNA 1110008P14 gene [Source:MGI Symbol;Acc:MGI:1920987]
ENSMUSG00000008683	Rps15a	1.04458	up	5e-05	ribosomal protein S15A [Source:MGI Symbol;Acc:MGI:2389091]
ENSMUSG00000038370	Pcp4l1	1.04447	up	0.00515	Purkinje cell protein 4-like 1 [Source:MGI Symbol;Acc:MGI:1913675]
ENSMUSG00000035559	Mpv17l2	1.04424	up	5e-05	MPV17 mitochondrial membrane protein-like 2 [Source:MGI Symbol;Acc:MGI:2681846]
ENSMUSG00000025144	Stra13	1.04318	up	5e-05	stimulated by retinoic acid 13 [Source:MGI Symbol;Acc:MGI:894324]
ENSMUSG00000024181	Mrpl28	1.04189	up	5e-05	mitochondrial ribosomal protein L28 [Source:MGI Symbol;Acc:MGI:1915861]
ENSMUSG00000090247	Bloc1s1	1.03932	up	5e-05	biogenesis of lysosomal organelles complex-1, subunit 1 [Source:MGI Symbol;Acc:MGI:1195276]
ENSMUSG00000030380	Mzf1	1.03873	up	0.00465	myeloid zinc finger 1 [Source:MGI Symbol;Acc:MGI:107457]
ENSMUSG00000042737	Dpm3	1.03796	up	5e-05	dolichyl-phosphate mannosyltransferase polypeptide 3 [Source:MGI Symbol;Acc:MGI:1915813]
ENSMUSG00000079641	Rpl39	1.03767	up	5e-05	ribosomal protein L39 [Source:MGI Symbol;Acc:MGI:1914498]
ENSMUSG00000058600	Rpl30	1.03668	up	5e-05	ribosomal protein L30 [Source:MGI Symbol;Acc:MGI:98037]
ENSMUSG00000029725	Ppp1r35	1.03538	up	5e-05	protein phosphatase 1, regulatory subunit 35 [Source:MGI Symbol;Acc:MGI:1922853]
ENSMUSG00000028910	Mecr	1.03521	up	0.001	mitochondrial trans-2-enoyl-CoA reductase [Source:MGI Symbol;Acc:MGI:1349441]
ENSMUSG00000062981	Mrpl42	1.03429	up	5e-05	mitochondrial ribosomal protein L42 [Source:MGI Symbol;Acc:MGI:1333774]
ENSMUSG00000028898	Trnau1ap	1.0342	up	0.0001	tRNA selenocysteine 1 associated protein 1 [Source:MGI Symbol;Acc:MGI:1919037]
ENSMUSG00000024959	Bad	1.03386	up	5e-05	BCL2-associated agonist of cell death [Source:MGI Symbol;Acc:MGI:1096330]
ENSMUSG00000051989	Smim11	1.03373	up	5e-05	small integral membrane protein 11 [Source:MGI Symbol;Acc:MGI:1916186]
ENSMUSG00000070493	Chchd2	1.03269	up	5e-05	coiled-coil-helix-coiled-coil-helix domain containing 2 [Source:MGI Symbol;Acc:MGI:1261428]
ENSMUSG00000066632	Pgk1-rs7	1.03261	up	0.00075	phosphoglycerate kinase-1, related sequence-7 [Source:MGI Symbol;Acc:MGI:97562]
ENSMUSG00000100691	2010320M18Rik	1.02946	up	0.0133	-
ENSMUSG00000021520	Uqcrb	1.02869	up	0.00035	ubiquinol-cytochrome c reductase binding protein [Source:MGI Symbol;Acc:MGI:1914780]
ENSMUSG00000020323	Prss57	1.02868	up	5e-05	protease, serine 57 [Source:MGI Symbol;Acc:MGI:1920356]
ENSMUSG00000064326	Siva1	1.02842	up	5e-05	SIVA1, apoptosis-inducing factor [Source:MGI Symbol;Acc:MGI:1353606]
ENSMUSG00000008036	Ap2s1	1.0275	up	5e-05	adaptor-related protein complex 2, sigma 1 subunit [Source:MGI Symbol;Acc:MGI:2141861]
ENSMUSG00000021079	Timm9	1.02716	up	0.00515	translocase of inner mitochondrial membrane 9 [Source:MGI Symbol;Acc:MGI:1353436]
ENSMUSG00000029600	Rita1	1.02528	up	0.0092	RBPJ interacting and tubulin associated 1 [Source:MGI Symbol;Acc:MGI:1922021]
ENSMUSG00000010376	Nedd8	1.02474	up	5e-05	neural precursor cell expressed, developmentally down-regulated gene 8 [Source:MGI Symbol;Acc:MGI:97301]
ENSMUSG00000029614	Rpl6	1.02388	up	5e-05	ribosomal protein L6 [Source:MGI Symbol;Acc:MGI:108057]
ENSMUSG00000025403	Shmt2	1.02272	up	5e-05	serine hydroxymethyltransferase 2 (mitochondrial) [Source:MGI Symbol;Acc:MGI:1277989]
ENSMUSG00000079594	BC117090	1.02233	up	0.00055	cDNA sequence BC1179090 [Source:MGI Symbol;Acc:MGI:3696881]
ENSMUSG00000058050	Gm9234	1.02233	up	0.0004	predicted pseudogene 9234 [Source:MGI Symbol;Acc:MGI:3648545]
ENSMUSG00000026032	Ndufb3	1.02061	up	5e-05	NADH dehydrogenase (ubiquinone) 1 beta subcomplex 3 [Source:MGI Symbol;Acc:MGI:1913745]
ENSMUSG00000003809	Gcdh	1.02041	up	0.00405	glutaryl-Coenzyme A dehydrogenase [Source:MGI Symbol;Acc:MGI:104541]
ENSMUSG00000030744	Rps3	1.01762	up	5e-05	ribosomal protein S3 [Source:MGI Symbol;Acc:MGI:1350917]
ENSMUSG00000020277	Pfkl	1.01762	up	5e-05	phosphofructokinase, liver, B-type [Source:MGI Symbol;Acc:MGI:97547]
ENSMUSG00000018286	Psmb6	1.01731	up	5e-05	proteasome (prosome, macropain) subunit, beta type 6 [Source:MGI Symbol;Acc:MGI:104880]
ENSMUSG00000036764	Dnajc12	1.01707	up	0.00225	DnaJ heat shock protein family (Hsp40) member C12 [Source:MGI Symbol;Acc:MGI:1353428]
ENSMUSG00000022346	Myc	1.01668	up	0.000477086	0.482739	myelocytomatosis oncogene [Source:MGI Symbol;Acc:MGI:97250]
ENSMUSG00000034880	Mrpl34	1.01588	up	5e-05	mitochondrial ribosomal protein L34 [Source:MGI Symbol;Acc:MGI:2137227]
ENSMUSG00000044469	Tnfaip8l1	1.01584	up	0.0009	tumor necrosis factor, alpha-induced protein 8-like 1 [Source:MGI Symbol;Acc:MGI:1913693]
ENSMUSG00000029404	Arl6ip4	1.01505	up	5e-05	ADP-ribosylation factor-like 6 interacting protein 4 [Source:MGI Symbol;Acc:MGI:1929500]
ENSMUSG00000018585	Atox1	1.01462	up	5e-05	antioxidant 1 copper chaperone [Source:MGI Symbol;Acc:MGI:1333855]
ENSMUSG00000003438	Timm50	1.0137	up	5e-05	translocase of inner mitochondrial membrane 50 [Source:MGI Symbol;Acc:MGI:1913775]
ENSMUSG00000005054	Cstb	1.0121	up	5e-05	cystatin B [Source:MGI Symbol;Acc:MGI:109514]
ENSMUSG00000068220	Lgals1	1.01158	up	5e-05	lectin, galactose binding, soluble 1 [Source:MGI Symbol;Acc:MGI:96777]
ENSMUSG00000049760	2410015M20Rik	1.0095	up	5e-05	RIKEN cDNA 2410015M20 gene [Source:MGI Symbol;Acc:MGI:2442174]
ENSMUSG00000069678	Pcgf1	1.00887	up	0.00035	polycomb group ring finger 1 [Source:MGI Symbol;Acc:MGI:1917087]
ENSMUSG00000037628	Cdkn3	1.00796	up	5e-05	cyclin-dependent kinase inhibitor 3 [Source:MGI Symbol;Acc:MGI:1919641]
ENSMUSG00000036860	Mrpl55	1.00778	up	0.0002	mitochondrial ribosomal protein L55 [Source:MGI Symbol;Acc:MGI:1914462]
ENSMUSG00000035202	Lars2	1.00768	up	5e-05	leucyl-tRNA synthetase, mitochondrial [Source:MGI Symbol;Acc:MGI:2142973]
ENSMUSG00000034729	Mrps10	1.00763	up	5e-05	mitochondrial ribosomal protein S10 [Source:MGI Symbol;Acc:MGI:1928139]
ENSMUSG00000038510	Rpf2	1.0073	up	0.0002	ribosome production factor 2 homolog [Source:MGI Symbol;Acc:MGI:1914489]
ENSMUSG00000002043	Trappc6a	1.00632	up	5e-05	trafficking protein particle complex 6A [Source:MGI Symbol;Acc:MGI:1914341]
ENSMUSG00000034203	Chchd4	1.00624	up	5e-05	coiled-coil-helix-coiled-coil-helix domain containing 4 [Source:MGI Symbol;Acc:MGI:1919420]
ENSMUSG00000065037	Rn7sk	1.00604	up	5e-05	-
ENSMUSG00000030714	Sgf29	1.00398	up	0.004	SAGA complex associated factor 29 [Source:MGI Symbol;Acc:MGI:1922815]
ENSMUSG00000020018	Snrpf	1.00379	up	5e-05	small nuclear ribonucleoprotein polypeptide F [Source:MGI Symbol;Acc:MGI:1917128]
ENSMUSG00000048758	Rpl29	1.00375	up	5e-05	ribosomal protein L29 [Source:MGI Symbol;Acc:MGI:99687]
ENSMUSG00000095079	Igha	1.00368	up	5e-05	immunoglobulin heavy constant alpha [Source:MGI Symbol;Acc:MGI:96444]
ENSMUSG00000054675	Tmem119	1.00357	up	0.0014	transmembrane protein 119 [Source:MGI Symbol;Acc:MGI:2385228]
ENSMUSG00000048498	Cd300e	1.00357	up	0.0032	CD300E molecule [Source:MGI Symbol;Acc:MGI:2387602]
ENSMUSG00000071547	Nt5dc2	1.00343	up	5e-05	5'-nucleotidase domain containing 2 [Source:MGI Symbol;Acc:MGI:1917271]
ENSMUSG00000034226	Rhov	1.00277	up	5e-05	ras homolog family member V [Source:MGI Symbol;Acc:MGI:2444227]
ENSMUSG00000062727	Hist1h2bk	1.00234	up	0.0003	histone cluster 1, H2bk [Source:MGI Symbol;Acc:MGI:2448399]
ENSMUSG00000108231	Gm4045	1.00233	up	0.00195	predicted gene 4045 [Source:MGI Symbol;Acc:MGI:3782220]
ENSMUSG00000016427	Ndufa1	1.00171	up	5e-05	NADH dehydrogenase (ubiquinone) 1 alpha subcomplex, 1 [Source:MGI Symbol;Acc:MGI:1929511]
ENSMUSG00000029238	Clock	-1.00079	down	5e-05	circadian locomotor output cycles kaput [Source:MGI Symbol;Acc:MGI:99698]
ENSMUSG00000063108	Zfp26	-1.00158	down	0.00235	zinc finger protein 26 [Source:MGI Symbol;Acc:MGI:99173]
ENSMUSG00000020275	Rel	-1.00188	down	5e-05	reticuloendotheliosis oncogene [Source:MGI Symbol;Acc:MGI:97897]
ENSMUSG00000087582	Ighv6-7	-1.00234	up	0.0007	immunoglobulin heavy variable V6-7 [Source:MGI Symbol;Acc:MGI:3644477]
ENSMUSG00000017291	Taok1	-1.00242	down	5e-05	TAO kinase 1 [Source:MGI Symbol;Acc:MGI:1914490]
ENSMUSG00000047648	Fbxo30	-1.0041	down	5e-05	F-box protein 30 [Source:MGI Symbol;Acc:MGI:1919115]
ENSMUSG00000020300	Cpeb4	-1.00427	down	5e-05	cytoplasmic polyadenylation element binding protein 4 [Source:MGI Symbol;Acc:MGI:1914829]
ENSMUSG00000079481	Nhsl2	-1.00498	down	5e-05	NHS-like 2 [Source:MGI Symbol;Acc:MGI:3645090]
ENSMUSG00000038225	Primpol	-1.0059	down	0.001	primase and polymerase (DNA-directed) [Source:MGI Symbol;Acc:MGI:3603756]
ENSMUSG00000020580	Rock2	-1.00742	down	5e-05	Rho-associated coiled-coil containing protein kinase 2 [Source:MGI Symbol;Acc:MGI:107926]
ENSMUSG00000029804	Herc3	-1.01123	down	0.0004	hect domain and RLD 3 [Source:MGI Symbol;Acc:MGI:1921248]
ENSMUSG00000019866	Aim1	-1.01311	down	5e-05	absent in melanoma 1 [Source:MGI Symbol;Acc:MGI:109544]
ENSMUSG00000059336	Slc14a1	-1.01366	down	0.00355	solute carrier family 14 (urea transporter), member 1 [Source:MGI Symbol;Acc:MGI:1351654]
ENSMUSG00000041773	Enc1	-1.01379	down	5e-05	ectodermal-neural cortex 1 [Source:MGI Symbol;Acc:MGI:109610]
ENSMUSG00000049516	Spty2d1	-1.01425	down	5e-05	SPT2, Suppressor of Ty, domain containing 1 (S. cerevisiae) [Source:MGI Symbol;Acc:MGI:2142062]
ENSMUSG00000064262	Gimap8	-1.01806	down	0.0003	GTPase, IMAP family member 8 [Source:MGI Symbol;Acc:MGI:2685303]
ENSMUSG00000026712	Mrc1	-1.01978	down	0.001	mannose receptor, C type 1 [Source:MGI Symbol;Acc:MGI:97142]
ENSMUSG00000040929	Rfx3	-1.01978	down	0.00205	regulatory factor X, 3 (influences HLA class II expression) [Source:MGI Symbol;Acc:MGI:106582]
ENSMUSG00000075122	Cd80	-1.01997	down	0.0003	CD80 antigen [Source:MGI Symbol;Acc:MGI:101775]
ENSMUSG00000029254	Stap1	-1.02026	down	5e-05	signal transducing adaptor family member 1 [Source:MGI Symbol;Acc:MGI:1926193]
ENSMUSG00000087289	4933424M12Rik	-1.02037	down	0.0008	-
ENSMUSG00000027452	Acss1	-1.02115	down	5e-05	acyl-CoA synthetase short-chain family member 1 [Source:MGI Symbol;Acc:MGI:1915988]
ENSMUSG00000032093	Cd3e	-1.02117	down	0.0003	CD3 antigen, epsilon polypeptide [Source:MGI Symbol;Acc:MGI:88332]
ENSMUSG00000032446	Eomes	-1.02231	down	0.00395	eomesodermin [Source:MGI Symbol;Acc:MGI:1201683]
ENSMUSG00000111344	RP23-308N3.4	-1.02321	down	0.00845	-
ENSMUSG00000076755	Gm16602	-1.02334	down	0.01355	T cell receptor gamma, variable 1 [Source:MGI Symbol;Acc:MGI:98631]
ENSMUSG00000020640	Itsn2	-1.02455	down	5e-05	intersectin 2 [Source:MGI Symbol;Acc:MGI:1338049]
ENSMUSG00000005580	Adcy9	-1.02569	down	0.0001	adenylate cyclase 9 [Source:MGI Symbol;Acc:MGI:108450]
ENSMUSG00000035692	Isg15	-1.02921	down	5e-05	ISG15 ubiquitin-like modifier [Source:MGI Symbol;Acc:MGI:1855694]
ENSMUSG00000047735	Samd9l	-1.03091	down	5e-05	sterile alpha motif domain containing 9-like [Source:MGI Symbol;Acc:MGI:1343184]
ENSMUSG00000025323	Sp4	-1.031	down	5e-05	trans-acting transcription factor 4 [Source:MGI Symbol;Acc:MGI:107595]
ENSMUSG00000037646	Vps13b	-1.03103	down	0.0023	vacuolar protein sorting 13B [Source:MGI Symbol;Acc:MGI:1916380]
ENSMUSG00000093861	Igkv1-110	-1.0315	down	5e-05	immunoglobulin kappa variable 1-110 [Source:MGI Symbol;Acc:MGI:4439558]
ENSMUSG00000097233	Gm17552	-1.03161	down	0.008	-
ENSMUSG00000047036	Zfp445	-1.03298	down	0.0046	zinc finger protein 445 [Source:MGI Symbol;Acc:MGI:2143340]
ENSMUSG00000061755	Bod1l	-1.03306	down	5e-05	biorientation of chromosomes in cell division 1-like [Source:MGI Symbol;Acc:MGI:2444804]
ENSMUSG00000028927	Padi2	-1.03369	down	5e-05	peptidyl arginine deiminase, type II [Source:MGI Symbol;Acc:MGI:1338892]
ENSMUSG00000106455	Gm5711	-1.03413	down	0.0059	predicted gene 5711 [Source:MGI Symbol;Acc:MGI:3643596]
ENSMUSG00000025889	Snca	-1.03415	down	5e-05	synuclein, alpha [Source:MGI Symbol;Acc:MGI:1277151]
ENSMUSG00000002617	Zfp40	-1.03479	down	0.0036	zinc finger protein 40 [Source:MGI Symbol;Acc:MGI:99185]
ENSMUSG00000005583	Mef2c	-1.03802	down	0.0103	myocyte enhancer factor 2C [Source:MGI Symbol;Acc:MGI:99458]
ENSMUSG00000019820	Utrn	-1.03912	down	5e-05	utrophin [Source:MGI Symbol;Acc:MGI:104631]
ENSMUSG00000013236	Ptprs	-1.03948	down	5e-05	protein tyrosine phosphatase, receptor type, S [Source:MGI Symbol;Acc:MGI:97815]
ENSMUSG00000111681	RP23-356D13.8	-1.04018	down	0.00815	-
ENSMUSG00000097815	Gm26809	-1.04128	down	0.00795	-
ENSMUSG00000101517	4732465J04Rik	-1.04132	down	0.00465	-
ENSMUSG00000032846	Zswim6	-1.04193	down	5e-05	zinc finger SWIM-type containing 6 [Source:MGI Symbol;Acc:MGI:1914513]
ENSMUSG00000055675	Kbtbd11	-1.04522	down	5e-05	kelch repeat and BTB (POZ) domain containing 11 [Source:MGI Symbol;Acc:MGI:1922151]
ENSMUSG00000027326	Knl1	-1.04659	down	5e-05	kinetochore scaffold 1 [Source:MGI Symbol;Acc:MGI:1923714]
ENSMUSG00000032267	Usp28	-1.04715	down	0.0033	ubiquitin specific peptidase 28 [Source:MGI Symbol;Acc:MGI:2442293]
ENSMUSG00000035476	Tab3	-1.04768	down	0.0023	TGF-beta activated kinase 1/MAP3K7 binding protein 3 [Source:MGI Symbol;Acc:MGI:1913974]
ENSMUSG00000048249	Crebrf	-1.04808	down	5e-05	CREB3 regulatory factor [Source:MGI Symbol;Acc:MGI:1924378]
ENSMUSG00000063663	Brwd3	-1.04939	down	5e-05	bromodomain and WD repeat domain containing 3 [Source:MGI Symbol;Acc:MGI:3029414]
ENSMUSG00000035992	Fnip1	-1.05019	down	5e-05	folliculin interacting protein 1 [Source:MGI Symbol;Acc:MGI:2444668]
ENSMUSG00000095981	Ighv10-1	-1.0508	down	0.00895	immunoglobulin heavy variable 10-1 [Source:MGI Symbol;Acc:MGI:4439620]
ENSMUSG00000028053	Ash1l	-1.05126	down	0.00285	ash1 (absent, small, or homeotic)-like (Drosophila) [Source:MGI Symbol;Acc:MGI:2183158]
ENSMUSG00000033107	Rnf125	-1.05135	down	5e-05	ring finger protein 125 [Source:MGI Symbol;Acc:MGI:1914914]
ENSMUSG00000030231	Plekha5	-1.05148	down	0.00355	pleckstrin homology domain containing, family A member 5 [Source:MGI Symbol;Acc:MGI:1923802]
ENSMUSG00000058163	Gm5431	-1.05189	down	0.00305	predicted gene 5431 [Source:MGI Symbol;Acc:MGI:3645205]
ENSMUSG00000032525	Nktr	-1.05251	down	0.00045	natural killer tumor recognition sequence [Source:MGI Symbol;Acc:MGI:97346]
ENSMUSG00000026826	Nr4a2	-1.05267	down	0.00595	nuclear receptor subfamily 4, group A, member 2 [Source:MGI Symbol;Acc:MGI:1352456]
ENSMUSG00000076523	Igkv15-103	-1.05272	down	5e-05	immunoglobulin kappa chain variable 15-103 [Source:MGI Symbol;Acc:MGI:96513]
ENSMUSG00000070390	Nlrp1b	-1.0535	down	0.0021	NLR family, pyrin domain containing 1B [Source:MGI Symbol;Acc:MGI:3582959]
ENSMUSG00000022353	Mtss1	-1.05399	down	5e-05	metastasis suppressor 1 [Source:MGI Symbol;Acc:MGI:2384818]
ENSMUSG00000048376	F2r	-1.05416	down	0.00065	coagulation factor II (thrombin) receptor [Source:MGI Symbol;Acc:MGI:101802]
ENSMUSG00000038244	Mical2	-1.05482	down	0.00225	microtubule associated monooxygenase, calponin and LIM domain containing 2 [Source:MGI Symbol;Acc:MGI:2444947]
ENSMUSG00000022010	Tsc22d1	-1.05676	down	0.0025	TSC22 domain family, member 1 [Source:MGI Symbol;Acc:MGI:109127]
ENSMUSG00000078485	Plekhn1	-1.05709	down	0.00065	pleckstrin homology domain containing, family N member 1 [Source:MGI Symbol;Acc:MGI:2387630]
ENSMUSG00000058427	Cxcl2	-1.0587	down	0.00025	chemokine (C-X-C motif) ligand 2 [Source:MGI Symbol;Acc:MGI:1340094]
ENSMUSG00000029004	Kmt2e	-1.05993	down	0.00025	lysine (K)-specific methyltransferase 2E [Source:MGI Symbol;Acc:MGI:1924825]
ENSMUSG00000039967	Zfp292	-1.061	down	5e-05	zinc finger protein 292 [Source:MGI Symbol;Acc:MGI:1353423]
ENSMUSG00000005339	Fcer1a	-1.06145	down	0.00075	Fc receptor, IgE, high affinity I, alpha polypeptide [Source:MGI Symbol;Acc:MGI:95494]
ENSMUSG00000025453	Nnt	-1.0626	down	5e-05	nicotinamide nucleotide transhydrogenase [Source:MGI Symbol;Acc:MGI:109279]
ENSMUSG00000082292	Gm12250	-1.06361	down	0.003	predicted gene 12250 [Source:MGI Symbol;Acc:MGI:3649299]
ENSMUSG00000028071	Sh2d2a	-1.06431	down	0.0034	SH2 domain containing 2A [Source:MGI Symbol;Acc:MGI:1351596]
ENSMUSG00000073409	H2-Q6	-1.06498	down	5e-05	histocompatibility 2, Q region locus 6 [Source:MGI Symbol;Acc:MGI:95935]
ENSMUSG00000039841	Zfp800	-1.06638	down	0.001	zinc finger protein 800 [Source:MGI Symbol;Acc:MGI:1889334]
ENSMUSG00000018168	Ikzf3	-1.0673	down	0.00305	IKAROS family zinc finger 3 [Source:MGI Symbol;Acc:MGI:1342542]
ENSMUSG00000050310	Rictor	-1.07153	down	5e-05	RPTOR independent companion of MTOR, complex 2 [Source:MGI Symbol;Acc:MGI:1926007]
ENSMUSG00000076695	Ighv1-18	-1.07422	down	0.00075	immunoglobulin heavy variable V1-18 [Source:MGI Symbol;Acc:MGI:4439780]
ENSMUSG00000053205	Styx	-1.07652	down	0.01225	serine/threonine/tyrosine interaction protein [Source:MGI Symbol;Acc:MGI:1891150]
ENSMUSG00000062627	Mysm1	-1.07772	down	5e-05	myb-like, SWIRM and MPN domains 1 [Source:MGI Symbol;Acc:MGI:2444584]
ENSMUSG00000096452	Ighv1-77	-1.07817	down	0.0132	immunoglobulin heavy variable 1-77 [Source:MGI Symbol;Acc:MGI:4439670]
ENSMUSG00000031497	Tnfsf13b	-1.07882	down	5e-05	tumor necrosis factor (ligand) superfamily, member 13b [Source:MGI Symbol;Acc:MGI:1344376]
ENSMUSG00000032712	2810474O19Rik	-1.07981	down	5e-05	RIKEN cDNA 2810474O19 gene [Source:MGI Symbol;Acc:MGI:1914496]
ENSMUSG00000033355	Rtp4	-1.08023	down	5e-05	receptor transporter protein 4 [Source:MGI Symbol;Acc:MGI:1915025]
ENSMUSG00000003882	Il7r	-1.08031	down	5e-05	interleukin 7 receptor [Source:MGI Symbol;Acc:MGI:96562]
ENSMUSG00000029798	Herc6	-1.08057	down	0.00055	hect domain and RLD 6 [Source:MGI Symbol;Acc:MGI:1914388]
ENSMUSG00000059588	Calcrl	-1.08097	down	0.00705	calcitonin receptor-like [Source:MGI Symbol;Acc:MGI:1926944]
ENSMUSG00000046748	Tmem45a2	-1.08233	down	5e-05	transmembrane protein 45A2 [Source:MGI Symbol;Acc:MGI:1916707]
ENSMUSG00000034109	Golim4	-1.0829	down	5e-05	golgi integral membrane protein 4 [Source:MGI Symbol;Acc:MGI:1920374]
ENSMUSG00000095007	Igkv12-41	-1.08335	down	0.0039	immunoglobulin kappa chain variable 12-41 [Source:MGI Symbol;Acc:MGI:4439772]
ENSMUSG00000030759	Far1	-1.08491	down	5e-05	fatty acyl CoA reductase 1 [Source:MGI Symbol;Acc:MGI:1914670]
ENSMUSG00000026170	Cyp27a1	-1.08735	down	0.00165	cytochrome P450, family 27, subfamily a, polypeptide 1 [Source:MGI Symbol;Acc:MGI:88594]
ENSMUSG00000034297	Med13	-1.0884	down	5e-05	mediator complex subunit 13 [Source:MGI Symbol;Acc:MGI:3029632]
ENSMUSG00000034610	Zcchc11	-1.08892	down	0.0005	zinc finger, CCHC domain containing 11 [Source:MGI Symbol;Acc:MGI:2445126]
ENSMUSG00000042500	Ago4	-1.09145	down	5e-05	argonaute RISC catalytic subunit 4 [Source:MGI Symbol;Acc:MGI:1924100]
ENSMUSG00000047867	Gimap6	-1.09253	down	5e-05	GTPase, IMAP family member 6 [Source:MGI Symbol;Acc:MGI:1918876]
ENSMUSG00000028412	Slc44a1	-1.09278	down	5e-05	solute carrier family 44, member 1 [Source:MGI Symbol;Acc:MGI:2140592]
ENSMUSG00000041685	Fcho2	-1.09283	down	5e-05	FCH domain only 2 [Source:MGI Symbol;Acc:MGI:3505790]
ENSMUSG00000045098	Kmt5b	-1.09414	down	5e-05	lysine methyltransferase 5B [Source:MGI Symbol;Acc:MGI:2444557]
ENSMUSG00000034480	Diaph2	-1.09611	down	5e-05	diaphanous related formin 2 [Source:MGI Symbol;Acc:MGI:1858500]
ENSMUSG00000034724	Cnot6l	-1.0962	down	5e-05	CCR4-NOT transcription complex, subunit 6-like [Source:MGI Symbol;Acc:MGI:2443154]
ENSMUSG00000034640	Tiparp	-1.09802	down	5e-05	TCDD-inducible poly(ADP-ribose) polymerase [Source:MGI Symbol;Acc:MGI:2159210]
ENSMUSG00000041324	Inhba	-1.10215	down	5e-05	inhibin beta-A [Source:MGI Symbol;Acc:MGI:96570]
ENSMUSG00000058230	Arhgap35	-1.10292	down	0.00055	Rho GTPase activating protein 35 [Source:MGI Symbol;Acc:MGI:1929494]
ENSMUSG00000086564	Cd101	-1.10386	down	5e-05	CD101 antigen [Source:MGI Symbol;Acc:MGI:2685862]
ENSMUSG00000002028	Kmt2a	-1.10552	down	5e-05	lysine (K)-specific methyltransferase 2A [Source:MGI Symbol;Acc:MGI:96995]
ENSMUSG00000075254	Heg1	-1.10667	down	0.00305	heart development protein with EGF-like domains 1 [Source:MGI Symbol;Acc:MGI:1924696]
ENSMUSG00000027660	Skil	-1.10688	down	5e-05	SKI-like [Source:MGI Symbol;Acc:MGI:106203]
ENSMUSG00000019726	Lyst	-1.1087	down	5e-05	lysosomal trafficking regulator [Source:MGI Symbol;Acc:MGI:107448]
ENSMUSG00000073400	Trim10	-1.1096	down	0.0024	tripartite motif-containing 10 [Source:MGI Symbol;Acc:MGI:1338757]
ENSMUSG00000076550	Igkv4-63	-1.11052	down	0.01055	immunoglobulin kappa variable 4-63 [Source:MGI Symbol;Acc:MGI:3645235]
ENSMUSG00000023845	Lnpep	-1.11108	down	5e-05	leucyl/cystinyl aminopeptidase [Source:MGI Symbol;Acc:MGI:2387123]
ENSMUSG00000002107	Celf2	-1.1123	down	0.0027	CUGBP, Elav-like family member 2 [Source:MGI Symbol;Acc:MGI:1338822]
ENSMUSG00000020424	Gatsl3	-1.11274	down	0.0036	GATS protein-like 3 [Source:MGI Symbol;Acc:MGI:1919212]
ENSMUSG00000048118	Arid4a	-1.11313	down	5e-05	AT rich interactive domain 4A (RBP1-like) [Source:MGI Symbol;Acc:MGI:2444354]
ENSMUSG00000046442	Ppm1e	-1.11332	down	0.00185	protein phosphatase 1E (PP2C domain containing) [Source:MGI Symbol;Acc:MGI:2444096]
ENSMUSG00000054737	Zfp182	-1.11621	down	5e-05	zinc finger protein 182 [Source:MGI Symbol;Acc:MGI:2442220]
ENSMUSG00000039478	Micu3	-1.11664	down	0.0118	mitochondrial calcium uptake family, member 3 [Source:MGI Symbol;Acc:MGI:1925756]
ENSMUSG00000063646	Jakmip1	-1.11921	down	0.0071	janus kinase and microtubule interacting protein 1 [Source:MGI Symbol;Acc:MGI:1923321]
ENSMUSG00000023022	Lima1	-1.1203	down	0.0006	LIM domain and actin binding 1 [Source:MGI Symbol;Acc:MGI:1920992]
ENSMUSG00000062901	Klhl24	-1.12147	down	5e-05	kelch-like 24 [Source:MGI Symbol;Acc:MGI:1923035]
ENSMUSG00000021684	Pde8b	-1.12221	down	0.0108	phosphodiesterase 8B [Source:MGI Symbol;Acc:MGI:2443999]
ENSMUSG00000073664	Nbeal1	-1.12371	down	5e-05	neurobeachin like 1 [Source:MGI Symbol;Acc:MGI:2444343]
ENSMUSG00000040260	Daam2	-1.12389	down	5e-05	dishevelled associated activator of morphogenesis 2 [Source:MGI Symbol;Acc:MGI:1923691]
ENSMUSG00000034647	Ankrd12	-1.12461	down	5e-05	ankyrin repeat domain 12 [Source:MGI Symbol;Acc:MGI:1914357]
ENSMUSG00000039704	Lmbrd2	-1.12478	down	0.0059	LMBR1 domain containing 2 [Source:MGI Symbol;Acc:MGI:2444173]
ENSMUSG00000002413	Braf	-1.12699	down	0.00085	Braf transforming gene [Source:MGI Symbol;Acc:MGI:88190]
ENSMUSG00000001763	Tspan33	-1.12914	down	0.0038	tetraspanin 33 [Source:MGI Symbol;Acc:MGI:1919012]
ENSMUSG00000062524	Ncr1	-1.12982	down	0.0086	natural cytotoxicity triggering receptor 1 [Source:MGI Symbol;Acc:MGI:1336212]
ENSMUSG00000000386	Mx1	-1.13058	down	0.00405	MX dynamin-like GTPase 1 [Source:MGI Symbol;Acc:MGI:97243]
ENSMUSG00000031189	Aff2	-1.13218	down	0.00675	AF4/FMR2 family, member 2 [Source:MGI Symbol;Acc:MGI:1202294]
ENSMUSG00000067615	Krt81	-1.13278	down	0.01145	keratin 81 [Source:MGI Symbol;Acc:MGI:1928858]
ENSMUSG00000015243	Abca1	-1.13299	down	0.0034	ATP-binding cassette, sub-family A (ABC1), member 1 [Source:MGI Symbol;Acc:MGI:99607]
ENSMUSG00000032253	Phip	-1.13333	down	5e-05	pleckstrin homology domain interacting protein [Source:MGI Symbol;Acc:MGI:1932404]
ENSMUSG00000037138	Aff3	-1.1344	down	0.0006	AF4/FMR2 family, member 3 [Source:MGI Symbol;Acc:MGI:106927]
ENSMUSG00000046311	Zfp62	-1.13593	down	5e-05	zinc finger protein 62 [Source:MGI Symbol;Acc:MGI:99662]
ENSMUSG00000094410	Gm38394	-1.13608	down	0.00095	predicted gene, 38394 [Source:MGI Symbol;Acc:MGI:5614057]
ENSMUSG00000095123	Gm21781	-1.13634	down	0.0001	-
ENSMUSG00000005364	Il5ra	-1.1367	down	0.0095	interleukin 5 receptor, alpha [Source:MGI Symbol;Acc:MGI:96558]
ENSMUSG00000052812	Atad2b	-1.13814	down	5e-05	ATPase family, AAA domain containing 2B [Source:MGI Symbol;Acc:MGI:2444798]
ENSMUSG00000021796	Bmpr1a	-1.13997	down	5e-05	bone morphogenetic protein receptor, type 1A [Source:MGI Symbol;Acc:MGI:1338938]
ENSMUSG00000015501	Hivep2	-1.1404	down	0.00715	human immunodeficiency virus type I enhancer binding protein 2 [Source:MGI Symbol;Acc:MGI:1338076]
ENSMUSG00000026384	Ptpn4	-1.14131	down	0.00105	protein tyrosine phosphatase, non-receptor type 4 [Source:MGI Symbol;Acc:MGI:1099792]
ENSMUSG00000096715	Igkv3-4	-1.14135	down	0.0003	immunoglobulin kappa variable 3-4 [Source:MGI Symbol;Acc:MGI:1330855]
ENSMUSG00000046138	9930021J03Rik	-1.14242	down	5e-05	RIKEN cDNA 9930021J03 gene [Source:MGI Symbol;Acc:MGI:2444398]
ENSMUSG00000049907	Rasl11b	-1.14252	down	5e-05	RAS-like, family 11, member B [Source:MGI Symbol;Acc:MGI:1916189]
ENSMUSG00000026395	Ptprc	-1.14303	down	0.00685	protein tyrosine phosphatase, receptor type, C [Source:MGI Symbol;Acc:MGI:97810]
ENSMUSG00000006705	Pknox1	-1.14403	down	0.0002	Pbx/knotted 1 homeobox [Source:MGI Symbol;Acc:MGI:1201409]
ENSMUSG00000030214	Plbd1	-1.14488	down	5e-05	phospholipase B domain containing 1 [Source:MGI Symbol;Acc:MGI:1914107]
ENSMUSG00000038264	Sema7a	-1.1453	down	5e-05	sema domain, immunoglobulin domain (Ig), and GPI membrane anchor, (semaphorin) 7A [Source:MGI Symbol;Acc:MGI:1306826]
ENSMUSG00000031010	Usp9x	-1.14622	down	0.0065	ubiquitin specific peptidase 9, X chromosome [Source:MGI Symbol;Acc:MGI:894681]
ENSMUSG00000062866	Phactr2	-1.1469	down	5e-05	phosphatase and actin regulator 2 [Source:MGI Symbol;Acc:MGI:2446138]
ENSMUSG00000039270	Megf9	-1.14739	down	5e-05	multiple EGF-like-domains 9 [Source:MGI Symbol;Acc:MGI:1918264]
ENSMUSG00000072601	Ear1	-1.14853	down	5e-05	eosinophil-associated, ribonuclease A family, member 1 [Source:MGI Symbol;Acc:MGI:108021]
ENSMUSG00000078486	Perm1	-1.14913	down	0.0066	PPARGC1 and ESRR induced regulator, muscle 1 [Source:MGI Symbol;Acc:MGI:1921433]
ENSMUSG00000094441	Zfp955a	-1.14986	down	0.0044	zinc finger protein 955A [Source:MGI Symbol;Acc:MGI:4834570]
ENSMUSG00000019907	Ppp1r12a	-1.14986	down	5e-05	protein phosphatase 1, regulatory (inhibitor) subunit 12A [Source:MGI Symbol;Acc:MGI:1309528]
ENSMUSG00000048279	Sacs	-1.14988	down	5e-05	sacsin [Source:MGI Symbol;Acc:MGI:1354724]
ENSMUSG00000091649	Phf11b	-1.15305	down	0.0007	PHD finger protein 11B [Source:MGI Symbol;Acc:MGI:3645789]
ENSMUSG00000038179	Slamf7	-1.15425	down	0.0023	SLAM family member 7 [Source:MGI Symbol;Acc:MGI:1922595]
ENSMUSG00000048490	Nrip1	-1.15508	down	0.00635	nuclear receptor interacting protein 1 [Source:MGI Symbol;Acc:MGI:1315213]
ENSMUSG00000032915	Adgre4	-1.1552	down	5e-05	adhesion G protein-coupled receptor E4 [Source:MGI Symbol;Acc:MGI:1196464]
ENSMUSG00000073771	Btbd19	-1.1558	down	5e-05	BTB (POZ) domain containing 19 [Source:MGI Symbol;Acc:MGI:1925861]
ENSMUSG00000024079	Eif2ak2	-1.15598	down	5e-05	eukaryotic translation initiation factor 2-alpha kinase 2 [Source:MGI Symbol;Acc:MGI:1353449]
ENSMUSG00000094433	Igkv5-43	-1.15674	down	5e-05	immunoglobulin kappa chain variable 5-43 [Source:MGI Symbol;Acc:MGI:4943320]
ENSMUSG00000028211	Trp53inp1	-1.15727	down	5e-05	transformation related protein 53 inducible nuclear protein 1 [Source:MGI Symbol;Acc:MGI:1926609]
ENSMUSG00000038831	Ralgps1	-1.15967	down	5e-05	Ral GEF with PH domain and SH3 binding motif 1 [Source:MGI Symbol;Acc:MGI:1922008]
ENSMUSG00000020689	Itgb3	-1.16136	down	5e-05	integrin beta 3 [Source:MGI Symbol;Acc:MGI:96612]
ENSMUSG00000000627	Sema4f	-1.16294	down	5e-05	sema domain, immunoglobulin domain (Ig), TM domain, and short cytoplasmic domain [Source:MGI Symbol;Acc:MGI:1340055]
ENSMUSG00000015396	Cd83	-1.16294	down	0.00245	CD83 antigen [Source:MGI Symbol;Acc:MGI:1328316]
ENSMUSG00000000303	Cdh1	-1.16747	down	0.0004	cadherin 1 [Source:MGI Symbol;Acc:MGI:88354]
ENSMUSG00000025019	Lcor	-1.16752	down	5e-05	ligand dependent nuclear receptor corepressor [Source:MGI Symbol;Acc:MGI:2443930]
ENSMUSG00000032216	Nedd4	-1.16915	down	5e-05	neural precursor cell expressed, developmentally down-regulated 4 [Source:MGI Symbol;Acc:MGI:97297]
ENSMUSG00000040522	Tlr8	-1.16949	down	0.00115	toll-like receptor 8 [Source:MGI Symbol;Acc:MGI:2176887]
ENSMUSG00000098557	Kctd12	-1.16976	down	5e-05	potassium channel tetramerisation domain containing 12 [Source:MGI Symbol;Acc:MGI:2145823]
ENSMUSG00000022788	Fgd4	-1.17253	down	5e-05	FYVE, RhoGEF and PH domain containing 4 [Source:MGI Symbol;Acc:MGI:2183747]
ENSMUSG00000096054	Syne1	-1.17359	down	0.00015	spectrin repeat containing, nuclear envelope 1 [Source:MGI Symbol;Acc:MGI:1927152]
ENSMUSG00000003534	Ddr1	-1.17416	down	0.0074	discoidin domain receptor family, member 1 [Source:MGI Symbol;Acc:MGI:99216]
ENSMUSG00000045071	E130308A19Rik	-1.17579	down	0.00175	RIKEN cDNA E130308A19 gene [Source:MGI Symbol;Acc:MGI:2442164]
ENSMUSG00000045932	Ifit2	-1.17608	down	5e-05	interferon-induced protein with tetratricopeptide repeats 2 [Source:MGI Symbol;Acc:MGI:99449]
ENSMUSG00000036526	Card11	-1.17629	down	5e-05	caspase recruitment domain family, member 11 [Source:MGI Symbol;Acc:MGI:1916978]
ENSMUSG00000026576	Atp1b1	-1.17871	down	0.00625	ATPase, Na+/K+ transporting, beta 1 polypeptide [Source:MGI Symbol;Acc:MGI:88108]
ENSMUSG00000025810	Nrp1	-1.17885	down	5e-05	neuropilin 1 [Source:MGI Symbol;Acc:MGI:106206]
ENSMUSG00000035868	Zfp983	-1.17945	down	0.0035	zinc finger protein 983 [Source:MGI Symbol;Acc:MGI:1920479]
ENSMUSG00000022141	Nipbl	-1.18109	down	5e-05	Nipped-B homolog (Drosophila) [Source:MGI Symbol;Acc:MGI:1913976]
ENSMUSG00000026536	Ifi211	-1.18243	down	0.0059	interferon activated gene 211 [Source:MGI Symbol;Acc:MGI:3041120]
ENSMUSG00000073489	Ifi204	-1.18299	down	5e-05	interferon activated gene 204 [Source:MGI Symbol;Acc:MGI:96429]
ENSMUSG00000034765	Dusp5	-1.18311	down	5e-05	dual specificity phosphatase 5 [Source:MGI Symbol;Acc:MGI:2685183]
ENSMUSG00000071267	Zfp942	-1.18332	down	5e-05	zinc finger protein 942 [Source:MGI Symbol;Acc:MGI:1920483]
ENSMUSG00000091562	Crybg3	-1.18382	down	5e-05	-
ENSMUSG00000039328	Rnf122	-1.18406	down	0.00845	ring finger protein 122 [Source:MGI Symbol;Acc:MGI:1916117]
ENSMUSG00000047888	Tnrc6b	-1.18492	down	5e-05	trinucleotide repeat containing 6b [Source:MGI Symbol;Acc:MGI:2443730]
ENSMUSG00000026589	Sec16b	-1.18545	down	0.00025	SEC16 homolog B (S. cerevisiae) [Source:MGI Symbol;Acc:MGI:2148802]
ENSMUSG00000057409	Zfp53	-1.18577	down	5e-05	zinc finger protein 53 [Source:MGI Symbol;Acc:MGI:99200]
ENSMUSG00000031303	Map3k15	-1.18885	down	0.00545	mitogen-activated protein kinase kinase kinase 15 [Source:MGI Symbol;Acc:MGI:2448588]
ENSMUSG00000067336	Bmpr2	-1.19038	down	5e-05	bone morphogenetic protein receptor, type II (serine/threonine kinase) [Source:MGI Symbol;Acc:MGI:1095407]
ENSMUSG00000016496	Cd274	-1.19272	down	5e-05	CD274 antigen [Source:MGI Symbol;Acc:MGI:1926446]
ENSMUSG00000053318	Slamf8	-1.19346	down	0.00185	SLAM family member 8 [Source:MGI Symbol;Acc:MGI:1921998]
ENSMUSG00000015568	Lpl	-1.19413	down	5e-05	lipoprotein lipase [Source:MGI Symbol;Acc:MGI:96820]
ENSMUSG00000103254	Ighv1-15	-1.19579	down	0.0009	immunoglobulin heavy variable 1-15 [Source:MGI Symbol;Acc:MGI:4439782]
ENSMUSG00000034422	Parp14	-1.19601	down	5e-05	poly (ADP-ribose) polymerase family, member 14 [Source:MGI Symbol;Acc:MGI:1919489]
ENSMUSG00000038143	Stox2	-1.19724	down	0.0109	storkhead box 2 [Source:MGI Symbol;Acc:MGI:1918319]
ENSMUSG00000027009	Itga4	-1.19765	down	5e-05	integrin alpha 4 [Source:MGI Symbol;Acc:MGI:96603]
ENSMUSG00000025085	Ablim1	-1.19814	down	5e-05	actin-binding LIM protein 1 [Source:MGI Symbol;Acc:MGI:1194500]
ENSMUSG00000049871	Nlrc3	-1.1986	down	0.0012	NLR family, CARD domain containing 3 [Source:MGI Symbol;Acc:MGI:2444070]
ENSMUSG00000036273	Lrrk2	-1.19909	down	5e-05	leucine-rich repeat kinase 2 [Source:MGI Symbol;Acc:MGI:1913975]
ENSMUSG00000083064	Gm7785	-1.20331	down	5e-05	predicted gene 7785 [Source:MGI Symbol;Acc:MGI:3645449]
ENSMUSG00000030117	Gdf3	-1.2042	down	0.00245	growth differentiation factor 3 [Source:MGI Symbol;Acc:MGI:95686]
ENSMUSG00000040520	Manea	-1.21239	down	5e-05	mannosidase, endo-alpha [Source:MGI Symbol;Acc:MGI:2444484]
ENSMUSG00000072066	6720489N17Rik	-1.21472	down	0.00645	RIKEN cDNA 6720489N17 gene [Source:MGI Symbol;Acc:MGI:2443901]
ENSMUSG00000033826	Dnah8	-1.21546	down	5e-05	dynein, axonemal, heavy chain 8 [Source:MGI Symbol;Acc:MGI:107714]
ENSMUSG00000058402	Zfp420	-1.21696	down	0.0039	zinc finger protein 420 [Source:MGI Symbol;Acc:MGI:2444666]
ENSMUSG00000043953	Ccrl2	-1.21741	down	5e-05	chemokine (C-C motif) receptor-like 2 [Source:MGI Symbol;Acc:MGI:1920904]
ENSMUSG00000094124	Ighv1-74	-1.22079	down	0.009	immunoglobulin heavy variable V1-74 [Source:MGI Symbol;Acc:MGI:4439634]
ENSMUSG00000009376	Met	-1.22311	down	5e-05	met proto-oncogene [Source:MGI Symbol;Acc:MGI:96969]
ENSMUSG00000089901	Gm8113	-1.22364	down	5e-05	predicted gene 8113 [Source:MGI Symbol;Acc:MGI:3648791]
ENSMUSG00000024558	Mapk4	-1.22478	down	5e-05	mitogen-activated protein kinase 4 [Source:MGI Symbol;Acc:MGI:2444559]
ENSMUSG00000044338	Aplnr	-1.22557	down	0.00065	apelin receptor [Source:MGI Symbol;Acc:MGI:1346086]
ENSMUSG00000051285	Pcmtd1	-1.22672	down	5e-05	protein-L-isoaspartate (D-aspartate) O-methyltransferase domain containing 1 [Source:MGI Symbol;Acc:MGI:2441773]
ENSMUSG00000058093	Zfp729b	-1.22674	down	5e-05	zinc finger protein 729b [Source:MGI Symbol;Acc:MGI:2145180]
ENSMUSG00000067599	Klra7	-1.22763	down	0.00415	killer cell lectin-like receptor, subfamily A, member 7 [Source:MGI Symbol;Acc:MGI:101901]
ENSMUSG00000037876	Jmjd1c	-1.22805	down	0.001	jumonji domain containing 1C [Source:MGI Symbol;Acc:MGI:1918614]
ENSMUSG00000041949	Tango6	-1.22892	down	5e-05	transport and golgi organization 6 [Source:MGI Symbol;Acc:MGI:2142786]
ENSMUSG00000026110	Mgat4a	-1.23267	down	5e-05	mannoside acetylglucosaminyltransferase 4, isoenzyme A [Source:MGI Symbol;Acc:MGI:2662992]
ENSMUSG00000048142	Nat8l	-1.23319	down	5e-05	N-acetyltransferase 8-like [Source:MGI Symbol;Acc:MGI:2447776]
ENSMUSG00000020010	Vnn3	-1.23717	down	5e-05	vanin 3 [Source:MGI Symbol;Acc:MGI:1347055]
ENSMUSG00000073902	Gm1966	-1.23919	down	5e-05	predicted gene 1966 [Source:MGI Symbol;Acc:MGI:3584360]
ENSMUSG00000092305	Prps1l1	-1.23968	down	0.0011	phosphoribosyl pyrophosphate synthetase 1-like 1 [Source:MGI Symbol;Acc:MGI:1922706]
ENSMUSG00000107894	Gm10388	-1.24196	down	0.01045	-
ENSMUSG00000031732	Phlpp2	-1.24279	down	5e-05	PH domain and leucine rich repeat protein phosphatase 2 [Source:MGI Symbol;Acc:MGI:2444928]
ENSMUSG00000037369	Kdm6a	-1.24409	down	5e-05	lysine (K)-specific demethylase 6A [Source:MGI Symbol;Acc:MGI:1095419]
ENSMUSG00000057596	Trim30d	-1.24504	down	5e-05	tripartite motif-containing 30D [Source:MGI Symbol;Acc:MGI:3035181]
ENSMUSG00000024042	Sik1	-1.24768	down	5e-05	salt inducible kinase 1 [Source:MGI Symbol;Acc:MGI:104754]
ENSMUSG00000040711	Sh3pxd2b	-1.24891	down	0.0001	SH3 and PX domains 2B [Source:MGI Symbol;Acc:MGI:2442062]
ENSMUSG00000102336	Gm37233	-1.25298	down	0.00065	-
ENSMUSG00000030107	Usp18	-1.25466	down	5e-05	ubiquitin specific peptidase 18 [Source:MGI Symbol;Acc:MGI:1344364]
ENSMUSG00000024074	Crim1	-1.26007	down	0.00105	cysteine rich transmembrane BMP regulator 1 (chordin like) [Source:MGI Symbol;Acc:MGI:1354756]
ENSMUSG00000040380	Cbln3	-1.26038	down	0.01115	cerebellin 3 precursor protein [Source:MGI Symbol;Acc:MGI:1889286]
ENSMUSG00000044452	Zfp507	-1.26155	down	0.00145	zinc finger protein 507 [Source:MGI Symbol;Acc:MGI:1916378]
ENSMUSG00000029561	Oasl2	-1.2625	down	5e-05	2'-5' oligoadenylate synthetase-like 2 [Source:MGI Symbol;Acc:MGI:1344390]
ENSMUSG00000018924	Alox15	-1.26577	down	5e-05	arachidonate 15-lipoxygenase [Source:MGI Symbol;Acc:MGI:87997]
ENSMUSG00000095642	Ighv14-3	-1.26655	down	0.00045	immunoglobulin heavy variable V14-3 [Source:MGI Symbol;Acc:MGI:4439764]
ENSMUSG00000021510	Zfp729a	-1.26915	down	5e-05	zinc finger protein 729a [Source:MGI Symbol;Acc:MGI:3036250]
ENSMUSG00000049164	Zfp518a	-1.27904	down	5e-05	zinc finger protein 518A [Source:MGI Symbol;Acc:MGI:1919922]
ENSMUSG00000029379	Cxcl3	-1.28073	down	0.00125	chemokine (C-X-C motif) ligand 3 [Source:MGI Symbol;Acc:MGI:3037818]
ENSMUSG00000039304	Tnfsf10	-1.28177	down	0.0002	tumor necrosis factor (ligand) superfamily, member 10 [Source:MGI Symbol;Acc:MGI:107414]
ENSMUSG00000024680	Ms4a2	-1.28263	down	0.0005	membrane-spanning 4-domains, subfamily A, member 2 [Source:MGI Symbol;Acc:MGI:95495]
ENSMUSG00000026354	Lct	-1.28339	down	5e-05	lactase [Source:MGI Symbol;Acc:MGI:104576]
ENSMUSG00000031229	Atrx	-1.28725	down	5e-05	alpha thalassemia/mental retardation syndrome X-linked [Source:MGI Symbol;Acc:MGI:103067]
ENSMUSG00000038456	Dennd2a	-1.28897	down	5e-05	DENN/MADD domain containing 2A [Source:MGI Symbol;Acc:MGI:2444961]
ENSMUSG00000090673	Gm340	-1.2898	down	5e-05	predicted gene 340 [Source:MGI Symbol;Acc:MGI:2685186]
ENSMUSG00000050965	Prkca	-1.29027	down	0.0092	protein kinase C, alpha [Source:MGI Symbol;Acc:MGI:97595]
ENSMUSG00000038151	Prdm1	-1.29051	down	0.0009	PR domain containing 1, with ZNF domain [Source:MGI Symbol;Acc:MGI:99655]
ENSMUSG00000020681	Ace	-1.29431	down	5e-05	angiotensin I converting enzyme (peptidyl-dipeptidase A) 1 [Source:MGI Symbol;Acc:MGI:87874]
ENSMUSG00000022026	Olfm4	-1.29564	down	5e-05	olfactomedin 4 [Source:MGI Symbol;Acc:MGI:2685142]
ENSMUSG00000041797	Abca9	-1.29967	down	5e-05	ATP-binding cassette, sub-family A (ABC1), member 9 [Source:MGI Symbol;Acc:MGI:2386796]
ENSMUSG00000018417	Myo1b	-1.30148	down	0.00535	myosin IB [Source:MGI Symbol;Acc:MGI:107752]
ENSMUSG00000026872	Zeb2	-1.30473	down	0.00055	zinc finger E-box binding homeobox 2 [Source:MGI Symbol;Acc:MGI:1344407]
ENSMUSG00000029299	Abcg3	-1.3063	down	5e-05	ATP-binding cassette, sub-family G (WHITE), member 3 [Source:MGI Symbol;Acc:MGI:1351624]
ENSMUSG00000019850	Tnfaip3	-1.30644	down	5e-05	tumor necrosis factor, alpha-induced protein 3 [Source:MGI Symbol;Acc:MGI:1196377]
ENSMUSG00000043065	Spice1	-1.30992	down	0.0015	spindle and centriole associated protein 1 [Source:MGI Symbol;Acc:MGI:1196252]
ENSMUSG00000031925	Maml2	-1.31138	down	0.00295	mastermind like 2 (Drosophila) [Source:MGI Symbol;Acc:MGI:2389460]
ENSMUSG00000037416	Dmxl1	-1.3118	down	5e-05	Dmx-like 1 [Source:MGI Symbol;Acc:MGI:2443926]
ENSMUSG00000033943	Mga	-1.3133	down	5e-05	MAX gene associated [Source:MGI Symbol;Acc:MGI:1352483]
ENSMUSG00000019851	Perp	-1.31463	down	0.0002	PERP, TP53 apoptosis effector [Source:MGI Symbol;Acc:MGI:1929938]
ENSMUSG00000042284	Itga1	-1.31825	down	5e-05	integrin alpha 1 [Source:MGI Symbol;Acc:MGI:96599]
ENSMUSG00000037922	Bank1	-1.31902	down	5e-05	B cell scaffold protein with ankyrin repeats 1 [Source:MGI Symbol;Acc:MGI:2442120]
ENSMUSG00000041849	Card6	-1.32334	down	0.00195	caspase recruitment domain family, member 6 [Source:MGI Symbol;Acc:MGI:3032959]
ENSMUSG00000057706	Mex3b	-1.32398	down	0.00015	mex3 RNA binding family member B [Source:MGI Symbol;Acc:MGI:1918252]
ENSMUSG00000086146	Gm15729	-1.32479	down	0.00265	-
ENSMUSG00000030154	Klrb1f	-1.33402	down	5e-05	killer cell lectin-like receptor subfamily B member 1F [Source:MGI Symbol;Acc:MGI:2442965]
ENSMUSG00000084918	Gm12708	-1.33551	down	0.011	-
ENSMUSG00000022899	Slc15a2	-1.33652	down	0.0028	solute carrier family 15 (H+/peptide transporter), member 2 [Source:MGI Symbol;Acc:MGI:1890457]
ENSMUSG00000037263	Aldh3b3	-1.33822	down	0.0016	aldehyde dehydrogenase 3 family, member B3 [Source:MGI Symbol;Acc:MGI:1920708]
ENSMUSG00000107705	Gm45062	-1.34074	down	0.00025	predicted gene 45062 [Source:MGI Symbol;Acc:MGI:5753638]
ENSMUSG00000026896	Ifih1	-1.34075	down	5e-05	interferon induced with helicase C domain 1 [Source:MGI Symbol;Acc:MGI:1918836]
ENSMUSG00000063286	Gm8995	-1.34301	down	5e-05	predicted gene 8995 [Source:MGI Symbol;Acc:MGI:3644223]
ENSMUSG00000026012	Cd28	-1.3446	down	0.0001	CD28 antigen [Source:MGI Symbol;Acc:MGI:88327]
ENSMUSG00000035448	Ccr3	-1.34493	down	5e-05	chemokine (C-C motif) receptor 3 [Source:MGI Symbol;Acc:MGI:104616]
ENSMUSG00000082286	Pisd-ps1	-1.34589	down	5e-05	phosphatidylserine decarboxylase, pseudogene 1 [Source:MGI Symbol;Acc:MGI:3842428]
ENSMUSG00000026220	Slc16a14	-1.34753	down	0.0058	solute carrier family 16 (monocarboxylic acid transporters), member 14 [Source:MGI Symbol;Acc:MGI:1919031]
ENSMUSG00000105504	Gbp5	-1.34757	down	5e-05	guanylate binding protein 5 [Source:MGI Symbol;Acc:MGI:2429943]
ENSMUSG00000038776	Ephx1	-1.3492	down	0.0103	epoxide hydrolase 1, microsomal [Source:MGI Symbol;Acc:MGI:95405]
ENSMUSG00000024912	Fosl1	-1.34925	down	5e-05	fos-like antigen 1 [Source:MGI Symbol;Acc:MGI:107179]
ENSMUSG00000015053	Gata2	-1.35135	down	0.0004	GATA binding protein 2 [Source:MGI Symbol;Acc:MGI:95662]
ENSMUSG00000038421	Fcrla	-1.35328	down	0.0013	Fc receptor-like A [Source:MGI Symbol;Acc:MGI:2138647]
ENSMUSG00000050600	Zfp831	-1.35438	down	5e-05	zinc finger protein 831 [Source:MGI Symbol;Acc:MGI:3641861]
ENSMUSG00000091996	BC049352	-1.35465	down	0.0019	cDNA sequence BC049352 [Source:MGI Symbol;Acc:MGI:3040681]
ENSMUSG00000027669	Gnb4	-1.35591	down	0.01155	guanine nucleotide binding protein (G protein), beta 4 [Source:MGI Symbol;Acc:MGI:104581]
ENSMUSG00000067297	Ifit1bl2	-1.35759	down	5e-05	interferon induced protein with tetratricopeptide repeats 1B like 2 [Source:MGI Symbol;Acc:MGI:2148249]
ENSMUSG00000090272	Mndal	-1.3617	down	5e-05	myeloid nuclear differentiation antigen like [Source:MGI Symbol;Acc:MGI:3780953]
ENSMUSG00000036172	Cd200r3	-1.36697	down	0.0026	CD200 receptor 3 [Source:MGI Symbol;Acc:MGI:1921853]
ENSMUSG00000026358	Rgs1	-1.36708	down	0.00185	regulator of G-protein signaling 1 [Source:MGI Symbol;Acc:MGI:1354694]
ENSMUSG00000023868	Pde10a	-1.36921	down	0.0012	phosphodiesterase 10A [Source:MGI Symbol;Acc:MGI:1345143]
ENSMUSG00000034858	Fam214a	-1.36969	down	5e-05	family with sequence similarity 214, member A [Source:MGI Symbol;Acc:MGI:2387648]
ENSMUSG00000054404	Slfn5	-1.37011	down	5e-05	schlafen 5 [Source:MGI Symbol;Acc:MGI:1329004]
ENSMUSG00000045322	Tlr9	-1.37197	down	5e-05	toll-like receptor 9 [Source:MGI Symbol;Acc:MGI:1932389]
ENSMUSG00000000359	Rem1	-1.37364	down	0.00115	rad and gem related GTP binding protein 1 [Source:MGI Symbol;Acc:MGI:1097696]
ENSMUSG00000037820	Tgm2	-1.37378	down	0.0002	transglutaminase 2, C polypeptide [Source:MGI Symbol;Acc:MGI:98731]
ENSMUSG00000024664	Fads3	-1.37453	down	0.0032	fatty acid desaturase 3 [Source:MGI Symbol;Acc:MGI:1928740]
ENSMUSG00000037826	Ppm1k	-1.3778	down	0.00035	protein phosphatase 1K (PP2C domain containing) [Source:MGI Symbol;Acc:MGI:2442111]
ENSMUSG00000040253	Gbp7	-1.37871	down	5e-05	guanylate binding protein 7 [Source:MGI Symbol;Acc:MGI:2444421]
ENSMUSG00000030149	Klrk1	-1.37926	down	0.00035	killer cell lectin-like receptor subfamily K, member 1 [Source:MGI Symbol;Acc:MGI:1196250]
ENSMUSG00000021696	Elovl7	-1.38367	down	5e-05	ELOVL family member 7, elongation of long chain fatty acids (yeast) [Source:MGI Symbol;Acc:MGI:1921809]
ENSMUSG00000104213	Ighd	-1.38742	down	0.0023	immunoglobulin heavy constant delta [Source:MGI Symbol;Acc:MGI:96447]
ENSMUSG00000068735	Trp53i11	-1.38888	down	5e-05	transformation related protein 53 inducible protein 11 [Source:MGI Symbol;Acc:MGI:2670995]
ENSMUSG00000024298	Zfp871	-1.39196	down	5e-05	zinc finger protein 871 [Source:MGI Symbol;Acc:MGI:1921793]
ENSMUSG00000039942	Ptger4	-1.3948	down	0.00285	prostaglandin E receptor 4 (subtype EP4) [Source:MGI Symbol;Acc:MGI:104311]
ENSMUSG00000061186	Sfmbt2	-1.4003	down	5e-05	Scm-like with four mbt domains 2 [Source:MGI Symbol;Acc:MGI:2447794]
ENSMUSG00000026798	Coq4	-1.40317	down	0.00015	coenzyme Q4 [Source:MGI Symbol;Acc:MGI:1098826]
ENSMUSG00000096078	Ighv1-62-2	-1.40481	down	0.00305	immunoglobulin heavy variable 1-62-2 [Source:MGI Symbol;Acc:MGI:3644968]
ENSMUSG00000046668	Cxxc5	-1.40517	down	5e-05	CXXC finger 5 [Source:MGI Symbol;Acc:MGI:1914643]
ENSMUSG00000034731	Dgkh	-1.4067	down	5e-05	diacylglycerol kinase, eta [Source:MGI Symbol;Acc:MGI:2444188]
ENSMUSG00000022016	Akap11	-1.40731	down	5e-05	A kinase (PRKA) anchor protein 11 [Source:MGI Symbol;Acc:MGI:2684060]
ENSMUSG00000069919	Hba-a1	-1.40889	down	5e-05	hemoglobin alpha, adult chain 1 [Source:MGI Symbol;Acc:MGI:96015]
ENSMUSG00000096910	Zfp955b	-1.41229	down	0.0048	zinc finger protein 955B [Source:MGI Symbol;Acc:MGI:4834573]
ENSMUSG00000015305	Sash1	-1.4147	down	0.0004	SAM and SH3 domain containing 1 [Source:MGI Symbol;Acc:MGI:1917347]
ENSMUSG00000044703	Phf11a	-1.41971	down	0.00475	PHD finger protein 11A [Source:MGI Symbol;Acc:MGI:1918441]
ENSMUSG00000079363	Gbp4	-1.42171	down	0.00265	guanylate binding protein 4 [Source:MGI Symbol;Acc:MGI:97072]
ENSMUSG00000074794	Arrdc3	-1.42203	down	5e-05	arrestin domain containing 3 [Source:MGI Symbol;Acc:MGI:2145242]
ENSMUSG00000055322	Tns1	-1.42795	down	0.00155	tensin 1 [Source:MGI Symbol;Acc:MGI:104552]
ENSMUSG00000054203	Ifi205	-1.42854	down	0.0059	interferon activated gene 205 [Source:MGI Symbol;Acc:MGI:101847]
ENSMUSG00000022755	Adgrg7	-1.42983	down	0.0001	adhesion G protein-coupled receptor G7 [Source:MGI Symbol;Acc:MGI:2441732]
ENSMUSG00000040389	Wdr47	-1.43048	down	0.00225	WD repeat domain 47 [Source:MGI Symbol;Acc:MGI:2139593]
ENSMUSG00000096498	Ighv2-5	-1.431	down	0.00015	immunoglobulin heavy variable 2-5 [Source:MGI Symbol;Acc:MGI:4439517]
ENSMUSG00000003847	Nfat5	-1.43355	down	5e-05	nuclear factor of activated T cells 5 [Source:MGI Symbol;Acc:MGI:1859333]
ENSMUSG00000035000	Dpp4	-1.43689	down	0.00015	dipeptidylpeptidase 4 [Source:MGI Symbol;Acc:MGI:94919]
ENSMUSG00000033792	Atp7a	-1.43859	down	5e-05	ATPase, Cu++ transporting, alpha polypeptide [Source:MGI Symbol;Acc:MGI:99400]
ENSMUSG00000027322	Siglec1	-1.44266	down	5e-05	sialic acid binding Ig-like lectin 1, sialoadhesin [Source:MGI Symbol;Acc:MGI:99668]
ENSMUSG00000038594	Cep85l	-1.44334	down	5e-05	centrosomal protein 85-like [Source:MGI Symbol;Acc:MGI:3642684]
ENSMUSG00000038352	Arl5c	-1.4485	down	5e-05	ADP-ribosylation factor-like 5C [Source:MGI Symbol;Acc:MGI:3028577]
ENSMUSG00000028644	Ermap	-1.44936	down	0.00515	erythroblast membrane-associated protein [Source:MGI Symbol;Acc:MGI:1349816]
ENSMUSG00000054178	Gm9938	-1.4512	down	0.00025	predicted gene 9938 [Source:MGI Symbol;Acc:MGI:3641836]
ENSMUSG00000034881	Tbxa2r	-1.45158	down	0.01005	thromboxane A2 receptor [Source:MGI Symbol;Acc:MGI:98496]
ENSMUSG00000069793	Slfn9	-1.45235	down	5e-05	schlafen 9 [Source:MGI Symbol;Acc:MGI:2445121]
ENSMUSG00000097754	Ptgs2os2	-1.45477	down	0.00085	-
ENSMUSG00000071716	Apol7e	-1.45624	down	0.0049	apolipoprotein L 7e [Source:MGI Symbol;Acc:MGI:3704456]
ENSMUSG00000061132	Blnk	-1.45811	down	0.0001	B cell linker [Source:MGI Symbol;Acc:MGI:96878]
ENSMUSG00000021701	Plk2	-1.46539	down	5e-05	polo-like kinase 2 [Source:MGI Symbol;Acc:MGI:1099790]
ENSMUSG00000055069	Rab39	-1.48197	down	0.0045	RAB39, member RAS oncogene family [Source:MGI Symbol;Acc:MGI:2442855]
ENSMUSG00000074024	4632427E13Rik	-1.48253	down	0.0014	-
ENSMUSG00000031438	Rnf128	-1.48295	down	5e-05	ring finger protein 128 [Source:MGI Symbol;Acc:MGI:1914139]
ENSMUSG00000062545	Tlr12	-1.48733	down	0.00855	toll-like receptor 12 [Source:MGI Symbol;Acc:MGI:3045221]
ENSMUSG00000055170	Ifng	-1.48804	down	0.00125	interferon gamma [Source:MGI Symbol;Acc:MGI:107656]
ENSMUSG00000023795	Pisd-ps2	-1.49217	down	0.00135	phosphatidylserine decarboxylase, pseudogene 2 [Source:MGI Symbol;Acc:MGI:3612472]
ENSMUSG00000000142	Axin2	-1.49844	down	0.00785	axin 2 [Source:MGI Symbol;Acc:MGI:1270862]
ENSMUSG00000052676	Zmat1	-1.5004	down	5e-05	zinc finger, matrin type 1 [Source:MGI Symbol;Acc:MGI:2442284]
ENSMUSG00000037849	Ifi206	-1.50299	down	5e-05	interferon activated gene 206 [Source:MGI Symbol;Acc:MGI:3646410]
ENSMUSG00000034164	Emid1	-1.50318	down	0.0052	EMI domain containing 1 [Source:MGI Symbol;Acc:MGI:2155091]
ENSMUSG00000002006	Pdzd4	-1.50827	down	0.00025	PDZ domain containing 4 [Source:MGI Symbol;Acc:MGI:2443483]
ENSMUSG00000034903	Cobll1	-1.50953	down	0.00505	Cobl-like 1 [Source:MGI Symbol;Acc:MGI:2442894]
ENSMUSG00000009739	Pou6f1	-1.51482	down	0.0004	POU domain, class 6, transcription factor 1 [Source:MGI Symbol;Acc:MGI:102935]
ENSMUSG00000025780	Itih5	-1.51525	down	5e-05	inter-alpha (globulin) inhibitor H5 [Source:MGI Symbol;Acc:MGI:1925751]
ENSMUSG00000020900	Myh10	-1.51638	down	0.00275	myosin, heavy polypeptide 10, non-muscle [Source:MGI Symbol;Acc:MGI:1930780]
ENSMUSG00000052942	Glis3	-1.51867	down	0.0004	GLIS family zinc finger 3 [Source:MGI Symbol;Acc:MGI:2444289]
ENSMUSG00000096108	Ighv11-2	-1.52129	down	0.0001	immunoglobulin heavy variable V11-2 [Source:MGI Symbol;Acc:MGI:4947968]
ENSMUSG00000035164	Zc3h12c	-1.52575	down	5e-05	zinc finger CCCH type containing 12C [Source:MGI Symbol;Acc:MGI:3026959]
ENSMUSG00000022309	Angpt1	-1.52597	down	5e-05	angiopoietin 1 [Source:MGI Symbol;Acc:MGI:108448]
ENSMUSG00000009248	Ascl2	-1.52879	down	0.00475	achaete-scute family bHLH transcription factor 2 [Source:MGI Symbol;Acc:MGI:96920]
ENSMUSG00000032691	Nlrp3	-1.52965	down	5e-05	NLR family, pyrin domain containing 3 [Source:MGI Symbol;Acc:MGI:2653833]
ENSMUSG00000076586	Igkv8-21	-1.53113	down	5e-05	immunoglobulin kappa variable 8-21 [Source:MGI Symbol;Acc:MGI:1330840]
ENSMUSG00000072621	Slfn10-ps	-1.53136	down	0.00095	schlafen 10, pseudogene [Source:MGI Symbol;Acc:MGI:3512288]
ENSMUSG00000052305	Hbb-bs	-1.5333	down	5e-05	hemoglobin, beta adult s chain [Source:MGI Symbol;Acc:MGI:5474852]
ENSMUSG00000034855	Cxcl10	-1.53441	down	0.00035	chemokine (C-X-C motif) ligand 10 [Source:MGI Symbol;Acc:MGI:1352450]
ENSMUSG00000075296	Aldh3b2	-1.5346	down	5e-05	aldehyde dehydrogenase 3 family, member B2 [Source:MGI Symbol;Acc:MGI:2147613]
ENSMUSG00000028864	Hgf	-1.53684	down	5e-05	hepatocyte growth factor [Source:MGI Symbol;Acc:MGI:96079]
ENSMUSG00000024340	Btnl2	-1.53782	down	0.00075	butyrophilin-like 2 [Source:MGI Symbol;Acc:MGI:1859549]
ENSMUSG00000030178	Klra13-ps	-1.5387	down	0.0138	killer cell lectin-like receptor subfamily A, member 13, pseudogene [Source:MGI Symbol;Acc:MGI:1321090]
ENSMUSG00000076940	Iglv2	-1.53886	down	5e-05	immunoglobulin lambda variable 2 [Source:MGI Symbol;Acc:MGI:99548]
ENSMUSG00000071176	Arhgef10	-1.53908	down	0.007	Rho guanine nucleotide exchange factor (GEF) 10 [Source:MGI Symbol;Acc:MGI:2444453]
ENSMUSG00000045092	S1pr1	-1.5394	down	5e-05	sphingosine-1-phosphate receptor 1 [Source:MGI Symbol;Acc:MGI:1096355]
ENSMUSG00000031137	Fgf13	-1.54376	down	0.0127	fibroblast growth factor 13 [Source:MGI Symbol;Acc:MGI:109178]
ENSMUSG00000093955	Ighv1-34	-1.5443	down	0.00765	immunoglobulin heavy variable 1-34 [Source:MGI Symbol;Acc:MGI:4439659]
ENSMUSG00000041936	Agrn	-1.55226	down	5e-05	agrin [Source:MGI Symbol;Acc:MGI:87961]
ENSMUSG00000094345	Igkv14-126	-1.55677	down	5e-05	immunoglobulin kappa variable 14-126 [Source:MGI Symbol;Acc:MGI:3643131]
ENSMUSG00000033174	Mgll	-1.55996	down	5e-05	monoglyceride lipase [Source:MGI Symbol;Acc:MGI:1346042]
ENSMUSG00000026579	F5	-1.56858	down	5e-05	coagulation factor V [Source:MGI Symbol;Acc:MGI:88382]
ENSMUSG00000041762	Gpr155	-1.57481	down	0.0055	G protein-coupled receptor 155 [Source:MGI Symbol;Acc:MGI:1915776]
ENSMUSG00000073016	Uprt	-1.57867	down	0.0001	uracil phosphoribosyltransferase [Source:MGI Symbol;Acc:MGI:2685620]
ENSMUSG00000053279	Aldh1a1	-1.57896	down	0.0001	aldehyde dehydrogenase family 1, subfamily A1 [Source:MGI Symbol;Acc:MGI:1353450]
ENSMUSG00000038871	Bpgm	-1.57916	down	5e-05	2,3-bisphosphoglycerate mutase [Source:MGI Symbol;Acc:MGI:1098242]
ENSMUSG00000039713	Plekhg5	-1.58017	down	0.0009	pleckstrin homology domain containing, family G (with RhoGef domain) member 5 [Source:MGI Symbol;Acc:MGI:2652860]
ENSMUSG00000073492	Gm10521	-1.58557	down	5e-05	predicted gene 10521 [Source:MGI Symbol;Acc:MGI:3642358]
ENSMUSG00000111167	RP24-395P13.1	-1.58714	down	5e-05	-
ENSMUSG00000109921	Gm45547	-1.58858	down	5e-05	-
ENSMUSG00000042810	Krba1	-1.59449	down	0.00255	KRAB-A domain containing 1 [Source:MGI Symbol;Acc:MGI:1925077]
ENSMUSG00000079164	Tlr5	-1.6003	down	5e-05	toll-like receptor 5 [Source:MGI Symbol;Acc:MGI:1858171]
ENSMUSG00000050954	Zfp169	-1.60936	down	0.0019	zinc finger protein 169 [Source:MGI Symbol;Acc:MGI:1915161]
ENSMUSG00000027347	Rasgrp1	-1.61063	down	5e-05	RAS guanyl releasing protein 1 [Source:MGI Symbol;Acc:MGI:1314635]
ENSMUSG00000070868	Skint3	-1.61417	down	5e-05	selection and upkeep of intraepithelial T cells 3 [Source:MGI Symbol;Acc:MGI:3045331]
ENSMUSG00000079339	Ifit1bl1	-1.61614	down	5e-05	interferon induced protein with tetratricpeptide repeats 1B like 1 [Source:MGI Symbol;Acc:MGI:3650685]
ENSMUSG00000052821	Cysltr1	-1.62885	down	0.0003	cysteinyl leukotriene receptor 1 [Source:MGI Symbol;Acc:MGI:1926218]
ENSMUSG00000073678	Pgap1	-1.63717	down	5e-05	post-GPI attachment to proteins 1 [Source:MGI Symbol;Acc:MGI:2443342]
ENSMUSG00000074867	Zfp808	-1.63725	down	5e-05	zinc finger protein 80 [Source:MGI Symbol;Acc:MGI:3704127]
ENSMUSG00000024462	Gabbr1	-1.64232	down	5e-05	gamma-aminobutyric acid (GABA) B receptor, 1 [Source:MGI Symbol;Acc:MGI:1860139]
ENSMUSG00000061411	Nol4l	-1.6464	down	0.00015	nucleolar protein 4-like [Source:MGI Symbol;Acc:MGI:1918765]
ENSMUSG00000052736	Klrc2	-1.64706	down	0.00145	killer cell lectin-like receptor subfamily C, member 2 [Source:MGI Symbol;Acc:MGI:1336162]
ENSMUSG00000106743	Gm42847	-1.6486	down	0.00355	-
ENSMUSG00000035547	Capn5	-1.65215	down	0.0004	calpain 5 [Source:MGI Symbol;Acc:MGI:1100859]
ENSMUSG00000073940	Hbb-bt	-1.66063	down	5e-05	hemoglobin, beta adult t chain [Source:MGI Symbol;Acc:MGI:5474850]
ENSMUSG00000056145	AI504432	-1.66099	down	5e-05	-
ENSMUSG00000026069	Il1rl1	-1.66617	down	5e-05	interleukin 1 receptor-like 1 [Source:MGI Symbol;Acc:MGI:98427]
ENSMUSG00000029287	Tgfbr3	-1.66753	down	0.0061	transforming growth factor, beta receptor III [Source:MGI Symbol;Acc:MGI:104637]
ENSMUSG00000015476	Prrt1	-1.66822	down	0.01085	proline-rich transmembrane protein 1 [Source:MGI Symbol;Acc:MGI:1932118]
ENSMUSG00000027737	Slc7a11	-1.6684	down	5e-05	solute carrier family 7 (cationic amino acid transporter, y+ system), member 11 [Source:MGI Symbol;Acc:MGI:1347355]
ENSMUSG00000028214	Gem	-1.67527	down	0.00035	GTP binding protein (gene overexpressed in skeletal muscle) [Source:MGI Symbol;Acc:MGI:99844]
ENSMUSG00000018509	Cenpv	-1.67868	down	0.00015	centromere protein V [Source:MGI Symbol;Acc:MGI:1920389]
ENSMUSG00000076431	Sox4	-1.68557	down	5e-05	SRY (sex determining region Y)-box 4 [Source:MGI Symbol;Acc:MGI:98366]
ENSMUSG00000035208	Slfn8	-1.68858	down	5e-05	schlafen 8 [Source:MGI Symbol;Acc:MGI:2672859]
ENSMUSG00000097557	C130060C02Rik	-1.70132	down	0.00595	-
ENSMUSG00000023274	Cd4	-1.70305	down	0.00695	CD4 antigen [Source:MGI Symbol;Acc:MGI:88335]
ENSMUSG00000030616	Sytl2	-1.70656	down	0.00015	synaptotagmin-like 2 [Source:MGI Symbol;Acc:MGI:1933366]
ENSMUSG00000024544	Ldlrad4	-1.70735	down	0.0011	low density lipoprotein receptor class A domain containing 4 [Source:MGI Symbol;Acc:MGI:1277150]
ENSMUSG00000039735	Fnbp1l	-1.72932	down	5e-05	formin binding protein 1-like [Source:MGI Symbol;Acc:MGI:1925642]
ENSMUSG00000023828	Slc22a3	-1.73164	down	0.0001	solute carrier family 22 (organic cation transporter), member 3 [Source:MGI Symbol;Acc:MGI:1333817]
ENSMUSG00000025270	Alas2	-1.74893	down	5e-05	aminolevulinic acid synthase 2, erythroid [Source:MGI Symbol;Acc:MGI:87990]
ENSMUSG00000035133	Arhgap5	-1.75523	down	5e-05	Rho GTPase activating protein 5 [Source:MGI Symbol;Acc:MGI:1332637]
ENSMUSG00000025899	Alkbh8	-1.7597	down	0.00805	alkB homolog 8, tRNA methyltransferase [Source:MGI Symbol;Acc:MGI:1914917]
ENSMUSG00000028278	Rragd	-1.77163	down	0.0007	Ras-related GTP binding D [Source:MGI Symbol;Acc:MGI:1098604]
ENSMUSG00000035969	Rusc2	-1.77455	down	0.00035	RUN and SH3 domain containing 2 [Source:MGI Symbol;Acc:MGI:2140371]
ENSMUSG00000069892	9930111J21Rik2	-1.7842	down	0.0004	RIKEN cDNA 9930111J21 gene 2 [Source:MGI Symbol;Acc:MGI:3711310]
ENSMUSG00000028434	Epb41l4b	-1.78893	down	0.0015	erythrocyte membrane protein band 4.1 like 4b [Source:MGI Symbol;Acc:MGI:1859149]
ENSMUSG00000062488	Ifit3b	-1.79115	down	5e-05	interferon-induced protein with tetratricopeptide repeats 3B [Source:MGI Symbol;Acc:MGI:3698419]
ENSMUSG00000056656	Apol8	-1.7955	down	0.00025	apolipoprotein L 8 [Source:MGI Symbol;Acc:MGI:2444921]
ENSMUSG00000032740	Ccdc88a	-1.80763	down	5e-05	coiled coil domain containing 88A [Source:MGI Symbol;Acc:MGI:1925177]
ENSMUSG00000047793	Sned1	-1.81021	down	0.0013	sushi, nidogen and EGF-like domains 1 [Source:MGI Symbol;Acc:MGI:3045960]
ENSMUSG00000020641	Rsad2	-1.81076	down	5e-05	radical S-adenosyl methionine domain containing 2 [Source:MGI Symbol;Acc:MGI:1929628]
ENSMUSG00000085996	A830012C17Rik	-1.8177	down	0.0048	-
ENSMUSG00000033024	Klra9	-1.82125	down	0.00845	killer cell lectin-like receptor subfamily A, member 9 [Source:MGI Symbol;Acc:MGI:1321153]
ENSMUSG00000032232	Cgnl1	-1.8287	down	0.0028	cingulin-like 1 [Source:MGI Symbol;Acc:MGI:1915428]
ENSMUSG00000075511	1700001L05Rik	-1.83362	down	0.00805	-
ENSMUSG00000006445	Epha2	-1.84337	down	0.0002	Eph receptor A2 [Source:MGI Symbol;Acc:MGI:95278]
ENSMUSG00000030577	Cd22	-1.84519	down	0.0012	CD22 antigen [Source:MGI Symbol;Acc:MGI:88322]
ENSMUSG00000023341	Mx2	-1.84577	down	0.0007	MX dynamin-like GTPase 2 [Source:MGI Symbol;Acc:MGI:97244]
ENSMUSG00000028525	Pde4b	-1.84617	down	5e-05	phosphodiesterase 4B, cAMP specific [Source:MGI Symbol;Acc:MGI:99557]
ENSMUSG00000094491	Igkv1-133	-1.85616	down	0.00015	immunoglobulin kappa variable 1-133 [Source:MGI Symbol;Acc:MGI:3648380]
ENSMUSG00000060429	Sntb1	-1.884	down	0.0002	syntrophin, basic 1 [Source:MGI Symbol;Acc:MGI:101781]
ENSMUSG00000105703	Gm43305	-1.88483	down	5e-05	-
ENSMUSG00000030787	Lyve1	-1.89246	down	5e-05	lymphatic vessel endothelial hyaluronan receptor 1 [Source:MGI Symbol;Acc:MGI:2136348]
ENSMUSG00000031494	Cd209a	-1.89741	down	5e-05	CD209a antigen [Source:MGI Symbol;Acc:MGI:2157942]
ENSMUSG00000111594	RP23-468H22.7	-1.90535	down	0.00485	-
ENSMUSG00000028184	Adgrl2	-1.91082	down	5e-05	adhesion G protein-coupled receptor L2 [Source:MGI Symbol;Acc:MGI:2139714]
ENSMUSG00000034459	Ifit1	-1.91877	down	5e-05	interferon-induced protein with tetratricopeptide repeats 1 [Source:MGI Symbol;Acc:MGI:99450]
ENSMUSG00000021356	Irf4	-1.92726	down	5e-05	interferon regulatory factor 4 [Source:MGI Symbol;Acc:MGI:1096873]
ENSMUSG00000037921	Ddx60	-1.93339	down	5e-05	DEAD (Asp-Glu-Ala-Asp) box polypeptide 60 [Source:MGI Symbol;Acc:MGI:2384570]
ENSMUSG00000039997	Ifi203	-1.93706	down	5e-05	interferon activated gene 203 [Source:MGI Symbol;Acc:MGI:96428]
ENSMUSG00000086296	D030055H07Rik	-1.93888	down	0.00555	-
ENSMUSG00000070348	Ccnd1	-1.93966	down	0.00135	cyclin D1 [Source:MGI Symbol;Acc:MGI:88313]
ENSMUSG00000037071	Scd1	-1.94354	down	5e-05	stearoyl-Coenzyme A desaturase 1 [Source:MGI Symbol;Acc:MGI:98239]
ENSMUSG00000015966	Il17rb	-1.94938	down	0.00035	interleukin 17 receptor B [Source:MGI Symbol;Acc:MGI:1355292]
ENSMUSG00000032420	Nt5e	-1.95044	down	5e-05	5' nucleotidase, ecto [Source:MGI Symbol;Acc:MGI:99782]
ENSMUSG00000000903	Vpreb3	-1.95312	down	0.00205	pre-B lymphocyte gene 3 [Source:MGI Symbol;Acc:MGI:98938]
ENSMUSG00000074896	Ifit3	-1.96313	down	5e-05	interferon-induced protein with tetratricopeptide repeats 3 [Source:MGI Symbol;Acc:MGI:1101055]
ENSMUSG00000069917	Hba-a2	-1.96977	down	5e-05	hemoglobin alpha, adult chain 2 [Source:MGI Symbol;Acc:MGI:96016]
ENSMUSG00000024673	Ms4a1	-2.00318	down	5e-05	membrane-spanning 4-domains, subfamily A, member 1 [Source:MGI Symbol;Acc:MGI:88321]
ENSMUSG00000030724	Cd19	-2.00565	down	5e-05	CD19 antigen [Source:MGI Symbol;Acc:MGI:88319]
ENSMUSG00000073008	Gpr174	-2.01267	down	0.0001	G protein-coupled receptor 174 [Source:MGI Symbol;Acc:MGI:2685222]
ENSMUSG00000001053	N4bp3	-2.0156	down	5e-05	NEDD4 binding protein 3 [Source:MGI Symbol;Acc:MGI:2442218]
ENSMUSG00000026011	Ctla4	-2.01576	down	0.0129	cytotoxic T-lymphocyte-associated protein 4 [Source:MGI Symbol;Acc:MGI:88556]
ENSMUSG00000105572	Gm43300	-2.01996	down	0.00225	-
ENSMUSG00000034771	Tle2	-2.02349	down	0.0009	transducin-like enhancer of split 2 [Source:MGI Symbol;Acc:MGI:104635]
ENSMUSG00000106099	Gm42664	-2.02394	down	0.0027	-
ENSMUSG00000073491	Ifi213	-2.04296	down	5e-05	interferon activated gene 213 [Source:MGI Symbol;Acc:MGI:3695276]
ENSMUSG00000004698	Hdac9	-2.04959	down	5e-05	histone deacetylase 9 [Source:MGI Symbol;Acc:MGI:1931221]
ENSMUSG00000063568	Jazf1	-2.05018	down	0.0006	JAZF zinc finger 1 [Source:MGI Symbol;Acc:MGI:2141450]
ENSMUSG00000009628	Tex15	-2.0547	down	5e-05	testis expressed gene 15 [Source:MGI Symbol;Acc:MGI:1934816]
ENSMUSG00000020023	Tmcc3	-2.06032	down	5e-05	transmembrane and coiled coil domains 3 [Source:MGI Symbol;Acc:MGI:2442900]
ENSMUSG00000023328	Ache	-2.0626	down	0.00235	acetylcholinesterase [Source:MGI Symbol;Acc:MGI:87876]
ENSMUSG00000002944	Cd36	-2.07185	down	5e-05	CD36 antigen [Source:MGI Symbol;Acc:MGI:107899]
ENSMUSG00000029298	Gbp9	-2.07319	down	5e-05	guanylate-binding protein 9 [Source:MGI Symbol;Acc:MGI:3605620]
ENSMUSG00000023039	Krt7	-2.08217	down	0.00475	keratin 7 [Source:MGI Symbol;Acc:MGI:96704]
ENSMUSG00000076757	Tcrg-C4	-2.08467	down	0.00755	T cell receptor gamma, constant 4 [Source:MGI Symbol;Acc:MGI:98628]
ENSMUSG00000050921	P2ry10	-2.10345	down	5e-05	purinergic receptor P2Y, G-protein coupled 10 [Source:MGI Symbol;Acc:MGI:1926076]
ENSMUSG00000030213	Atf7ip	-2.11007	down	5e-05	activating transcription factor 7 interacting protein [Source:MGI Symbol;Acc:MGI:1858965]
ENSMUSG00000070999	Ccin	-2.11302	down	0.00065	calicin [Source:MGI Symbol;Acc:MGI:3045316]
ENSMUSG00000102364	Ighv8-5	-2.13165	down	0.0074	immunoglobulin heavy variable V8-5 [Source:MGI Symbol;Acc:MGI:3645478]
ENSMUSG00000017009	Sdc4	-2.14936	down	5e-05	syndecan 4 [Source:MGI Symbol;Acc:MGI:1349164]
ENSMUSG00000025014	Dntt	-2.15818	down	5e-05	deoxynucleotidyltransferase, terminal [Source:MGI Symbol;Acc:MGI:98659]
ENSMUSG00000053541	Gm4759	-2.17992	down	5e-05	predicted gene 4759 [Source:MGI Symbol;Acc:MGI:3647753]
ENSMUSG00000006462	A530013C23Rik	-2.18081	down	5e-05	-
ENSMUSG00000020601	Trib2	-2.19524	down	0.00105	tribbles pseudokinase 2 [Source:MGI Symbol;Acc:MGI:2145021]
ENSMUSG00000039496	Cdnf	-2.20802	down	0.00455	cerebral dopamine neurotrophic factor [Source:MGI Symbol;Acc:MGI:3606576]
ENSMUSG00000034218	Atm	-2.2089	down	5e-05	ataxia telangiectasia mutated [Source:MGI Symbol;Acc:MGI:107202]
ENSMUSG00000104876	Trdc	-2.21013	down	5e-05	T cell receptor delta, constant region [Source:MGI Symbol;Acc:MGI:98612]
ENSMUSG00000025092	Hspa12a	-2.21068	down	5e-05	heat shock protein 12A [Source:MGI Symbol;Acc:MGI:1920692]
ENSMUSG00000022836	Mylk	-2.21737	down	5e-05	myosin, light polypeptide kinase [Source:MGI Symbol;Acc:MGI:894806]
ENSMUSG00000061769	Klra6	-2.22531	down	0.0052	killer cell lectin-like receptor, subfamily A, member 6 [Source:MGI Symbol;Acc:MGI:101902]
ENSMUSG00000030257	Srgap3	-2.2283	down	5e-05	SLIT-ROBO Rho GTPase activating protein 3 [Source:MGI Symbol;Acc:MGI:2152938]
ENSMUSG00000045868	Gvin1	-2.25168	down	5e-05	GTPase, very large interferon inducible 1 [Source:MGI Symbol;Acc:MGI:1921808]
ENSMUSG00000037014	Sstr4	-2.25559	down	0.00365	somatostatin receptor 4 [Source:MGI Symbol;Acc:MGI:105372]
ENSMUSG00000030134	Rasgef1a	-2.26727	down	0.0001	RasGEF domain family, member 1A [Source:MGI Symbol;Acc:MGI:1917977]
ENSMUSG00000041757	Plekha6	-2.27472	down	0.0001	pleckstrin homology domain containing, family A member 6 [Source:MGI Symbol;Acc:MGI:2388662]
ENSMUSG00000078349	AW011738	-2.2801	down	0.0006	expressed sequence AW011738 [Source:MGI Symbol;Acc:MGI:2140540]
ENSMUSG00000041633	Kctd12b	-2.28701	down	0.0001	potassium channel tetramerisation domain containing 12b [Source:MGI Symbol;Acc:MGI:2444667]
ENSMUSG00000087396	4933407K13Rik	-2.30096	down	0.00195	-
ENSMUSG00000027487	Cdk5rap1	-2.31987	down	5e-05	CDK5 regulatory subunit associated protein 1 [Source:MGI Symbol;Acc:MGI:1914221]
ENSMUSG00000034028	Cd226	-2.32572	down	0.00035	CD226 antigen [Source:MGI Symbol;Acc:MGI:3039602]
ENSMUSG00000086503	Xist	-2.34089	down	5e-05	-
ENSMUSG00000098021	Gm9522	-2.3447	down	0.00725	predicted gene 9522 [Source:MGI Symbol;Acc:MGI:3779931]
ENSMUSG00000036053	Fmnl2	-2.34773	down	5e-05	formin-like 2 [Source:MGI Symbol;Acc:MGI:1918659]
ENSMUSG00000034730	Adgrb1	-2.35159	down	0.0004	adhesion G protein-coupled receptor B1 [Source:MGI Symbol;Acc:MGI:1933736]
ENSMUSG00000067629	Syngap1	-2.35572	down	5e-05	synaptic Ras GTPase activating protein 1 homolog (rat) [Source:MGI Symbol;Acc:MGI:3039785]
ENSMUSG00000094094	Igkv5-45	-2.3595	down	0.0131	immunoglobulin kappa chain variable 5-45 [Source:MGI Symbol;Acc:MGI:4439774]
ENSMUSG00000075370	Igll1	-2.36508	down	0.0022	immunoglobulin lambda-like polypeptide 1 [Source:MGI Symbol;Acc:MGI:96529]
ENSMUSG00000021338	Carmil1	-2.40623	down	0.00105	capping protein regulator and myosin 1 linker 1 [Source:MGI Symbol;Acc:MGI:1915982]
ENSMUSG00000037940	Inpp4b	-2.41307	down	0.0037	inositol polyphosphate-4-phosphatase, type II [Source:MGI Symbol;Acc:MGI:2158925]
ENSMUSG00000027401	Tgm3	-2.44011	down	5e-05	transglutaminase 3, E polypeptide [Source:MGI Symbol;Acc:MGI:98732]
ENSMUSG00000076535	Igkv1-88	-2.44466	down	5e-05	immunoglobulin kappa chain variable 1-88 [Source:MGI Symbol;Acc:MGI:4439828]
ENSMUSG00000032487	Ptgs2	-2.46285	down	5e-05	prostaglandin-endoperoxide synthase 2 [Source:MGI Symbol;Acc:MGI:97798]
ENSMUSG00000027784	Ppm1l	-2.47523	down	0.0017	protein phosphatase 1 (formerly 2C)-like [Source:MGI Symbol;Acc:MGI:2139740]
ENSMUSG00000003282	Plag1	-2.49533	down	0.00025	pleiomorphic adenoma gene 1 [Source:MGI Symbol;Acc:MGI:1891916]
ENSMUSG00000022661	Cd200	-2.50645	down	0.00035	CD200 antigen [Source:MGI Symbol;Acc:MGI:1196990]
ENSMUSG00000104713	Gbp6	-2.62118	down	5e-05	guanylate binding protein 6 [Source:MGI Symbol;Acc:MGI:2140937]
ENSMUSG00000076665	Ighv7-1	-2.62788	down	5e-05	immunoglobulin heavy variable 7-1 [Source:MGI Symbol;Acc:MGI:4439622]
ENSMUSG00000076709	Ighv1-47	-2.63509	down	0.0011	immunoglobulin heavy variable 1-47 [Source:MGI Symbol;Acc:MGI:4439890]
ENSMUSG00000004110	Cacna1e	-2.64222	down	5e-05	calcium channel, voltage-dependent, R type, alpha 1E subunit [Source:MGI Symbol;Acc:MGI:106217]
ENSMUSG00000026768	Itga8	-2.65025	down	5e-05	integrin alpha 8 [Source:MGI Symbol;Acc:MGI:109442]
ENSMUSG00000068105	Tnfrsf13c	-2.73105	down	0.0013	tumor necrosis factor receptor superfamily, member 13c [Source:MGI Symbol;Acc:MGI:1919299]
ENSMUSG00000040276	Pacsin1	-2.74326	down	0.00025	protein kinase C and casein kinase substrate in neurons 1 [Source:MGI Symbol;Acc:MGI:1345181]
ENSMUSG00000053965	Pde5a	-2.80051	down	0.00025	phosphodiesterase 5A, cGMP-specific [Source:MGI Symbol;Acc:MGI:2651499]
ENSMUSG00000040270	Bach2	-2.81286	down	0.0044	BTB and CNC homology, basic leucine zipper transcription factor 2 [Source:MGI Symbol;Acc:MGI:894679]
ENSMUSG00000020926	Adam11	-2.83645	down	0.0001	a disintegrin and metallopeptidase domain 11 [Source:MGI Symbol;Acc:MGI:1098667]
ENSMUSG00000058728	Cd300c	-2.84909	down	0.00785	CD300C molecule [Source:MGI Symbol;Acc:MGI:3032626]
ENSMUSG00000028654	Mycl	-2.85063	down	0.0001	v-myc avian myelocytomatosis viral oncogene lung carcinoma derived [Source:MGI Symbol;Acc:MGI:96799]
ENSMUSG00000018698	Lhx1	-2.86197	down	5e-05	LIM homeobox protein 1 [Source:MGI Symbol;Acc:MGI:99783]
ENSMUSG00000031933	Izumo1r	-2.92929	down	0.0019	IZUMO1 receptor, JUNO [Source:MGI Symbol;Acc:MGI:1929185]
ENSMUSG00000051504	Siglech	-2.9589	down	5e-05	sialic acid binding Ig-like lectin H [Source:MGI Symbol;Acc:MGI:2443256]
ENSMUSG00000045160	Bola3	-2.99372	down	5e-05	bolA-like 3 (E. coli) [Source:MGI Symbol;Acc:MGI:1925903]
ENSMUSG00000063903	Klk1	-3.04697	down	5e-05	kallikrein 1 [Source:MGI Symbol;Acc:MGI:102850]
ENSMUSG00000111118	RP24-84E18.1	-3.07923	down	5e-05	-
ENSMUSG00000057337	Chst3	-3.18213	down	5e-05	carbohydrate (chondroitin 6/keratan) sulfotransferase 3 [Source:MGI Symbol;Acc:MGI:1858224]
ENSMUSG00000046080	Clec9a	-3.1858	down	0.0008	C-type lectin domain family 9, member a [Source:MGI Symbol;Acc:MGI:2444608]
ENSMUSG00000008193	Spib	-3.29728	down	5e-05	Spi-B transcription factor (Spi-1/PU.1 related) [Source:MGI Symbol;Acc:MGI:892986]
ENSMUSG00000014030	Pax5	-3.3541	down	5e-05	paired box 5 [Source:MGI Symbol;Acc:MGI:97489]
ENSMUSG00000022367	Has2	-3.46419	down	5e-05	hyaluronan synthase 2 [Source:MGI Symbol;Acc:MGI:107821]
ENSMUSG00000041729	Coro2b	-3.5451	down	0.0002	coronin, actin binding protein, 2B [Source:MGI Symbol;Acc:MGI:2444283]
ENSMUSG00000040152	Thbs1	-3.60117	down	5e-05	thrombospondin 1 [Source:MGI Symbol;Acc:MGI:98737]
ENSMUSG00000030769	Slc5a11	-3.71429	down	5e-05	solute carrier family 5 (sodium/glucose cotransporter), member 11 [Source:MGI Symbol;Acc:MGI:1919316]
ENSMUSG00000052911	Lamb2	-6.7093	down	5e-05	laminin, beta 2 [Source:MGI Symbol;Acc:MGI:99916]
ENSMUSG00000110386	Gm42031	-7.09208	down	5e-05	-
