# Supplementary material for: Cooperation of Dnmt3a R878H with Nras G12D promotes leukemogenesis in knock-in mice: a pilot study
Source: BMC Cancer. 2019 Nov 8;19:1072. doi: 10.1186/s12885-019-6207-y (PMC6842226; doi:10.1186/s12885-019-6207-y)
Supplement: Supplementary file 3 — Additional file 3: Table S3. Primers for validating the results of RNA-seq analysis. [file 12885_2019_6207_MOESM3_ESM.xls]

## Sheet: Sheet1
Additional file 3: Table S3. Primers for validating the results of RNA-seq analysis.
Genes	Genus	Forward Primer	Reverse Primer
Myc	Mus musculus	ATGCCCCTCAACGTGAACTTC	CGCAACATAGGATGGAGAGCA
E2f1	Mus musculus	GAGAAGTCACGCTATGAAACCTC	CCCAGTTCAGGTCAACGACAC
Npm1	Mus musculus	CACCAGTTGTCATTAAGAACGGT	GACTGCCTTCATAGTTCATTGCT
Nme2	Mus musculus	GATTCAAAGCCAGGCACCAT	AGACCCAGTCATGAGCACAAG
Cdk4	Mus musculus	TCCTCCATTAGGAACTCTCACAC	ATGGCTGCCACTCGATATGAA
Cebpa	Mus musculus	CAAAGCCAAGAAGTCGGTGGACAA	TCATTGTGACTGGTCAACTCCAGC
